# Supplementary material for: N-(4-Chloro­phen­yl)-N′-(3-methyl­phen­yl)succinamide monohydrate
Source: Acta Crystallogr Sect E Struct Rep Online. 2011 Aug 27;67(Pt 9):o2418. doi: 10.1107/S1600536811032685 (PMC3200603; doi:10.1107/S1600536811032685)
Supplement: Supplementary file 2 [file e-67-o2418-Isup2.hkl]

# 
# h,k,l, Fc-squared, Fo-squared, sigma(Fo-squared) and status flag 
# 
data_I
_shelx_title ' DSC21 P21/N' 
_shelx_refln_list_code          4 
_shelx_F_calc_maximum      207.60 
_exptl_crystal_F_000       704.00 
_reflns_d_resolution_high  0.8000 
 
loop_ 
 _symmetry_equiv_pos_as_xyz 
 'x, y, z' 
 '-x+1/2, y+1/2, -z+1/2' 
 '-x, -y, -z' 
 'x-1/2, -y-1/2, z-1/2' 
 
_cell_length_a    12.2100 
_cell_length_b     4.9111 
_cell_length_c    27.0780 
_cell_angle_alpha  90.000 
_cell_angle_beta   93.104 
_cell_angle_gamma  90.000 
 
_shelx_F_squared_multiplier     1.000 
 
loop_ 
 _refln_index_h 
 _refln_index_k 
 _refln_index_l 
 _refln_F_squared_calc 
 _refln_F_squared_meas 
 _refln_F_squared_sigma 
 _refln_observed_status 
   2   0   0     6401.29     6299.38     19.18 o 
   4   0   0        2.14        1.26      7.66 o 
   6   0   0      788.58      737.71     14.42 o 
   8   0   0      553.81      502.45     16.60 o 
  10   0   0      304.86      297.24     17.71 o 
  12   0   0      152.31      142.92     16.25 o 
  14   0   0      165.66      182.66     17.73 o 
   1   1   0      200.96      175.14     21.72 o 
   2   1   0     1643.53     1577.10     10.19 o 
   3   1   0     1365.89     1358.04      7.42 o 
   4   1   0     2070.14     2345.10     11.71 o 
   5   1   0     1520.22     1516.71     10.13 o 
   6   1   0      713.04      813.79      8.84 o 
   7   1   0      240.96      231.87      7.06 o 
   8   1   0      144.80      149.34     20.20 o 
   9   1   0      314.01      310.72     11.31 o 
  10   1   0       90.03      155.01     27.89 o 
  11   1   0      474.67      453.72     13.38 o 
  12   1   0      116.20      141.53     17.74 o 
  13   1   0       84.10      101.51     12.80 o 
  14   1   0       20.85       13.80     10.43 o 
  15   1   0       11.29       23.87     11.66 o 
   0   2   0     1274.96     1219.84     19.00 o 
   1   2   0     1685.85     1753.48      9.44 o 
   2   2   0       55.23       65.61      4.64 o 
   3   2   0      852.12      858.26     12.24 o 
   4   2   0       14.05       35.34      4.01 o 
   5   2   0      741.17      721.54      7.90 o 
   6   2   0       79.80       88.01      5.92 o 
   7   2   0      221.67      230.87      7.66 o 
   8   2   0      126.52      114.30      7.73 o 
   9   2   0       41.84       39.36     12.95 o 
  10   2   0      141.42      126.68      8.42 o 
  11   2   0        3.62       -5.15      9.14 o 
  12   2   0       14.29       32.81     18.74 o 
  13   2   0       41.13       43.01     16.05 o 
  14   2   0        4.08        9.80     14.54 o 
   1   3   0     1040.43     1072.37     20.76 o 
   2   3   0      637.98      608.24      7.23 o 
   3   3   0        7.60        5.90      4.65 o 
   4   3   0       75.75       94.41      7.08 o 
   5   3   0        5.63       11.43     12.57 o 
   6   3   0      212.11      218.80      9.82 o 
   7   3   0        3.74       -9.44      9.44 o 
   8   3   0      111.78      105.63     10.06 o 
   9   3   0        0.80       14.39     13.31 o 
  10   3   0        6.78       14.46     10.34 o 
  11   3   0        0.12       11.33     22.07 o 
  12   3   0        1.03        3.25     16.71 o 
  13   3   0       14.52       89.11     15.49 o 
   0   4   0     1109.52     1051.40     19.55 o 
   1   4   0      149.42      135.64     15.08 o 
   2   4   0       26.59       23.82      7.07 o 
   3   4   0       10.82       13.54      8.84 o 
   4   4   0       30.13       46.03     14.83 o 
   5   4   0      184.02      207.86     12.81 o 
   6   4   0       92.41      120.29     12.91 o 
   7   4   0       23.44       22.39     14.37 o 
   8   4   0       42.66       36.12     14.87 o 
   9   4   0      119.34      129.40     16.34 o 
  10   4   0        5.02       21.79     14.87 o 
  11   4   0        0.19      -15.98     15.98 o 
   1   5   0        0.05       -7.54      7.54 o 
   2   5   0      138.49      150.37      9.71 o 
   3   5   0      127.06      126.35      9.26 o 
   4   5   0        2.69       12.78     11.61 o 
   5   5   0      454.57      459.17     18.62 o 
   6   5   0       10.34        6.23     12.54 o 
   7   5   0       14.99       10.05     15.08 o 
   8   5   0        4.04      -15.92     15.92 o 
   0   6   0       52.79       48.15     13.30 o 
   1   6   0       13.84       27.83     12.66 o 
   2   6   0       73.18       56.26     14.35 o 
   3   6   0       26.40       54.57     14.36 o 
 -15   0   1        1.83       -2.62     15.72 o 
 -13   0   1      125.34      140.02     17.13 o 
 -11   0   1       72.04       68.46     14.29 o 
  -9   0   1      117.63      116.08     13.90 o 
  -7   0   1     2393.63     2403.96     24.84 o 
  -5   0   1     2712.61     2894.30     21.86 o 
  -3   0   1     8385.42     8390.17     27.49 o 
   3   0   1     1035.74     1140.45     12.08 o 
   5   0   1     1794.52     1939.93     18.54 o 
   7   0   1      493.07      457.79     14.51 o 
   9   0   1      123.82      109.81     15.07 o 
  11   0   1      562.10      584.92     19.89 o 
  13   0   1        7.63        0.85     14.49 o 
  15   0   1       25.04       42.10     16.63 o 
 -15   1   1        0.36       -7.12     11.02 o 
 -14   1   1        3.29       18.36     10.83 o 
 -13   1   1      228.10      216.05     32.07 o 
 -12   1   1       11.19       11.97     10.19 o 
 -11   1   1        0.04       14.56     17.59 o 
 -10   1   1     2351.37     2395.77     21.78 o 
  -9   1   1      140.31      139.04     17.33 o 
  -8   1   1        0.07        6.80      8.55 o 
  -7   1   1      191.10      220.31      9.70 o 
  -6   1   1      356.15      428.05     12.75 o 
  -5   1   1      274.69      242.10      5.70 o 
  -4   1   1     1557.91     1557.54     34.08 o 
  -3   1   1      124.30       95.71      3.98 o 
  -2   1   1      695.27      789.42      5.32 o 
  -1   1   1      324.80      417.48      7.39 o 
   0   1   1      207.89      249.26      7.97 o 
   1   1   1      473.22      505.16      5.32 o 
   2   1   1      333.44      376.68     15.37 o 
   3   1   1     2488.80     2671.15     23.98 o 
   4   1   1     2427.44     2428.02     27.36 o 
   5   1   1     1132.76     1159.36      8.94 o 
   6   1   1     1465.92     1373.95     11.80 o 
   7   1   1       22.86       16.53      7.25 o 
   8   1   1      105.13      114.18     12.77 o 
   9   1   1      421.61      378.51     15.01 o 
  10   1   1       37.04       37.55     10.65 o 
  11   1   1      322.32      348.45     12.56 o 
  12   1   1      225.67      237.65     12.23 o 
  13   1   1       32.61       45.26     17.43 o 
  14   1   1        0.91        2.84     11.39 o 
  15   1   1       26.14       23.13     15.17 o 
 -14   2   1       11.88       -2.82     15.47 o 
 -13   2   1        5.81       27.57     15.71 o 
 -12   2   1      545.15      529.12     13.78 o 
 -11   2   1        5.99       74.22     23.55 o 
 -10   2   1        4.67        5.97      8.69 o 
  -9   2   1        9.16       21.61      7.70 o 
  -8   2   1      284.72      285.15      8.57 o 
  -7   2   1      169.45      200.39      7.56 o 
  -6   2   1     1748.59     1770.49     28.18 o 
  -5   2   1       13.37       14.24      4.52 o 
  -4   2   1     1628.14     1599.45     27.54 o 
  -3   2   1     2230.13     2368.99      9.85 o 
  -2   2   1     2270.17     2164.46     24.60 o 
  -1   2   1      465.54      461.59      4.86 o 
   0   2   1      736.23      744.89      7.92 o 
   1   2   1       99.68       90.38      2.74 o 
   2   2   1     1374.67     1387.29     12.70 o 
   3   2   1        4.55        6.62      3.10 o 
   4   2   1      936.84      981.54     16.93 o 
   5   2   1      923.18     1006.20      8.71 o 
   6   2   1       10.97        6.74      5.39 o 
   7   2   1      341.02      316.00      8.05 o 
   8   2   1      474.19      498.00     12.01 o 
   9   2   1        9.91       14.85      7.51 o 
  10   2   1      230.56      210.41     24.37 o 
  11   2   1       88.48       94.22      9.89 o 
  12   2   1       45.03       33.03     15.66 o 
  13   2   1        0.86       -1.66     16.94 o 
  14   2   1        0.60       13.81     16.20 o 
 -13   3   1        2.31       -9.41     14.45 o 
 -12   3   1       24.15       47.26     10.85 o 
 -11   3   1        6.46        2.67     21.91 o 
 -10   3   1        5.58        2.05      9.92 o 
  -9   3   1      316.71      315.78     12.53 o 
  -8   3   1        9.55        9.10      9.06 o 
  -7   3   1       10.00       -5.60     16.46 o 
  -6   3   1       29.90       29.97      8.22 o 
  -5   3   1      130.52      140.88      8.19 o 
  -4   3   1      100.36      101.23      7.26 o 
  -3   3   1      309.31      302.75     10.45 o 
  -2   3   1       66.16       62.38      5.99 o 
  -1   3   1     3221.15     3239.49     58.77 o 
   0   3   1      396.14      434.54      8.55 o 
   1   3   1        0.82        4.47      5.59 o 
   2   3   1       72.47       86.50      6.31 o 
   3   3   1       35.11       36.21      4.96 o 
   4   3   1       96.14       83.69      7.14 o 
   5   3   1      386.47      394.01     11.56 o 
   6   3   1        6.59       -4.06      8.75 o 
   7   3   1        0.07        4.31     13.24 o 
   8   3   1       57.84       56.80      9.58 o 
   9   3   1      155.88      143.03     10.74 o 
  10   3   1        1.88       -2.53     10.01 o 
  11   3   1       23.12       27.21     13.64 o 
  12   3   1        1.47      -12.44     15.31 o 
  13   3   1       15.00        6.62     15.59 o 
 -11   4   1       14.89       33.69     15.96 o 
 -10   4   1       21.18       31.17     15.09 o 
  -9   4   1       15.23       14.32     14.52 o 
  -8   4   1        4.73       -6.64     13.96 o 
  -7   4   1      155.24      154.61     14.53 o 
  -6   4   1      490.22      528.26     17.52 o 
  -5   4   1      624.09      603.82     40.99 o 
  -4   4   1       51.30       50.36      8.88 o 
  -3   4   1      118.14      117.18      8.60 o 
  -2   4   1      580.51      601.94     12.71 o 
  -1   4   1      128.90      136.92      8.13 o 
   0   4   1        5.53        3.39      7.19 o 
   1   4   1       23.51       25.53      6.93 o 
   2   4   1       55.50       52.04      7.80 o 
   3   4   1       20.99       18.27      7.48 o 
   4   4   1      451.40      469.63     37.87 o 
   5   4   1      197.38      207.07     33.83 o 
   6   4   1      641.89      642.44     19.05 o 
   7   4   1      103.11       79.38     14.25 o 
   8   4   1      113.24      114.93     15.62 o 
   9   4   1        0.90       -7.57     13.51 o 
  10   4   1        3.33       14.05     14.91 o 
  11   4   1        1.32       -2.68     15.95 o 
  -8   5   1       86.19       71.87     16.21 o 
  -7   5   1       47.73       59.06     14.51 o 
  -6   5   1        0.31        9.21     12.78 o 
  -5   5   1      266.22      293.90     16.63 o 
  -4   5   1       30.56       47.66     13.35 o 
  -3   5   1        0.11       -0.65     12.39 o 
  -2   5   1        0.09        4.41      7.66 o 
  -1   5   1       58.98       47.54      7.63 o 
   0   5   1       60.28       65.14      7.93 o 
   1   5   1       23.23        8.32      7.78 o 
   2   5   1       45.26       43.88     20.08 o 
   3   5   1        1.75        1.14      8.06 o 
   4   5   1      411.51      428.21     50.14 o 
   5   5   1        0.12       26.54     12.50 o 
   6   5   1        9.62       -7.26     12.19 o 
   7   5   1      101.87      109.73     16.26 o 
   8   5   1       25.61       13.94     15.39 o 
  -3   6   1        5.47        8.25     13.18 o 
  -2   6   1       68.12       50.75     14.06 o 
  -1   6   1      110.83      114.02     15.08 o 
   0   6   1       11.95       13.12     11.96 o 
   1   6   1       13.36       48.07      9.11 o 
   2   6   1        1.03      -12.04     12.04 o 
   3   6   1        8.16       32.60     13.27 o 
 -14   0   2       20.82       -5.28     15.55 o 
 -12   0   2      854.28      874.44     23.39 o 
 -10   0   2      508.87      536.09     18.88 o 
  -8   0   2      187.66      204.94     13.63 o 
  -6   0   2     1729.21     1639.66     18.88 o 
  -4   0   2     5179.14     5157.58     25.01 o 
  -2   0   2     7532.86     7321.44     21.31 o 
   2   0   2    36178.54    34880.60    184.77 o 
   4   0   2      140.83      138.16      8.50 o 
   6   0   2      179.01      163.02     10.74 o 
   8   0   2       28.00       27.37     12.69 o 
  10   0   2      153.45      112.56     17.49 o 
  12   0   2      161.63      185.75     16.90 o 
  14   0   2      135.85      116.47     16.14 o 
 -15   1   2       27.72       19.14     10.55 o 
 -14   1   2        0.02       25.96     22.79 o 
 -13   1   2       45.50       52.17     10.97 o 
 -12   1   2       64.38       45.79     10.45 o 
 -11   1   2      180.28      191.05     11.24 o 
 -10   1   2      105.91      130.03     11.31 o 
  -9   1   2       23.68       18.17      9.72 o 
  -8   1   2      410.50      385.14     12.24 o 
  -7   1   2      199.87      181.61     10.20 o 
  -6   1   2       32.11       22.86      5.33 o 
  -5   1   2     1309.23     1423.46     10.02 o 
  -4   1   2      132.64      123.80      4.67 o 
  -3   1   2     2496.77     2346.71     14.99 o 
  -2   1   2    10677.79    10338.35     20.49 o 
  -1   1   2      328.46      310.14      7.62 o 
   0   1   2      488.23      505.86      6.82 o 
   1   1   2      877.83      893.85     12.28 o 
   2   1   2      192.31      212.01      7.45 o 
   3   1   2     8712.09     8580.03     16.79 o 
   4   1   2       18.37       36.30      4.28 o 
   5   1   2      744.97      946.91      9.32 o 
   6   1   2     1635.37     1809.73     15.98 o 
   7   1   2       41.40       56.88      8.02 o 
   8   1   2      338.74      330.26     10.80 o 
   9   1   2      166.30      186.48     11.11 o 
  10   1   2       93.39       91.78     10.76 o 
  11   1   2        0.77       27.54     12.70 o 
  12   1   2        1.05       17.14     13.51 o 
  13   1   2      284.86      273.87     23.96 o 
  14   1   2      169.07      169.81     12.26 o 
 -14   2   2        0.08       30.12     16.73 o 
 -13   2   2       94.20       67.39     10.47 o 
 -12   2   2       20.59       35.15      9.76 o 
 -11   2   2      992.73      973.72     15.80 o 
 -10   2   2       41.44       52.94     12.90 o 
  -9   2   2       25.92       16.39      7.56 o 
  -8   2   2      183.87      143.99      7.82 o 
  -7   2   2      447.90      449.62     12.28 o 
  -6   2   2     1364.08     1372.55     21.44 o 
  -5   2   2     1558.83     1601.10     10.53 o 
  -4   2   2        0.78        0.10      4.05 o 
  -3   2   2       41.18       39.62      5.09 o 
  -2   2   2      171.24      187.06      4.06 o 
  -1   2   2      249.66      257.87      5.93 o 
   0   2   2       34.01       21.48      3.02 o 
   1   2   2     1266.46     1388.24      7.69 o 
   2   2   2       27.30       16.48      3.23 o 
   3   2   2      162.00      167.82      3.77 o 
   4   2   2      101.70       88.39      4.41 o 
   5   2   2      350.89      311.59      6.21 o 
   6   2   2       75.87       75.31      7.15 o 
   7   2   2      154.75      145.98      7.06 o 
   8   2   2       74.78       79.73     11.39 o 
   9   2   2      152.28      139.62      9.07 o 
  10   2   2      260.10      213.87     16.25 o 
  11   2   2       84.98       93.32     16.46 o 
  12   2   2       72.24       72.43     17.34 o 
  13   2   2        3.31        1.91     16.49 o 
  14   2   2       40.33       50.95     17.76 o 
 -13   3   2        9.29       -2.38     14.72 o 
 -12   3   2       74.48       98.82     13.99 o 
 -11   3   2        5.74        6.45     10.27 o 
 -10   3   2        6.96        3.41     12.74 o 
  -9   3   2      120.37      102.64     10.42 o 
  -8   3   2      227.53      221.47     11.01 o 
  -7   3   2       35.45       26.39      9.40 o 
  -6   3   2      130.71      123.56     13.65 o 
  -5   3   2      269.90      288.03     26.73 o 
  -4   3   2      627.20      594.64     12.80 o 
  -3   3   2        4.28        0.66      5.61 o 
  -2   3   2      346.21      335.51      7.20 o 
  -1   3   2        0.03        6.42      3.95 o 
   0   3   2        0.02        1.67      3.65 o 
   1   3   2      103.41      112.68      4.85 o 
   2   3   2       28.51       32.80      4.61 o 
   3   3   2        4.14        4.61      6.22 o 
   4   3   2       77.05       80.50      7.25 o 
   5   3   2       79.66       82.01      8.32 o 
   6   3   2      127.43      124.87     10.68 o 
   7   3   2       14.54        8.21      8.95 o 
   8   3   2        6.32       24.78     12.46 o 
   9   3   2       16.41        8.75      9.57 o 
  10   3   2        0.02        6.23     13.56 o 
  11   3   2       39.16       42.80     10.73 o 
  12   3   2        0.79       15.31     15.92 o 
  13   3   2        8.58      -16.59     16.59 o 
 -11   4   2       77.64       88.99     16.74 o 
 -10   4   2        9.69       -2.15     15.01 o 
  -9   4   2        0.02        6.64     13.86 o 
  -8   4   2       18.36      -11.41     13.83 o 
  -7   4   2       41.15       58.66     12.81 o 
  -6   4   2       53.84       77.10     13.00 o 
  -5   4   2      134.86      156.29      8.07 o 
  -4   4   2       36.04       26.78      6.90 o 
  -3   4   2      292.33      283.91     18.64 o 
  -2   4   2      187.66      194.14     16.16 o 
  -1   4   2      618.58      650.79     17.12 o 
   0   4   2       23.21       30.11      7.18 o 
   1   4   2        8.36        5.61      7.15 o 
   2   4   2       72.38       80.21      9.36 o 
   3   4   2      167.15      162.97     27.71 o 
   4   4   2       44.49       44.72      7.52 o 
   5   4   2        5.23       15.67      7.19 o 
   6   4   2       49.02       62.28     12.71 o 
   7   4   2       71.85       77.09     13.87 o 
   8   4   2       98.33       78.45     14.79 o 
   9   4   2        4.57        6.66     14.08 o 
  10   4   2        6.99       -0.42     14.22 o 
  11   4   2        2.54       20.89     15.97 o 
  -8   5   2      101.99       93.47     16.76 o 
  -7   5   2       42.71       26.74     13.54 o 
  -6   5   2        3.37       32.74     13.57 o 
  -5   5   2      219.76      225.14     15.68 o 
  -4   5   2      142.67      139.14     14.34 o 
  -3   5   2        0.02       12.43     12.13 o 
  -2   5   2        1.22       -8.07     11.47 o 
  -1   5   2       36.20       42.46      7.84 o 
   0   5   2      108.33       99.44      8.21 o 
   1   5   2      127.22      126.04      9.76 o 
   2   5   2       14.66        7.61      7.70 o 
   3   5   2      121.19      144.79     11.37 o 
   4   5   2        9.95        7.71     10.29 o 
   5   5   2        2.78        2.10      7.83 o 
   6   5   2        0.01       20.03     13.67 o 
   7   5   2       63.20       30.22     14.47 o 
   8   5   2        0.21        7.13     15.06 o 
  -3   6   2        6.87      -12.74     12.74 o 
  -2   6   2        0.09        3.78     12.75 o 
   0   6   2       26.30       25.93     13.14 o 
   1   6   2       96.89      122.25     13.57 o 
   2   6   2        7.24        8.87     13.32 o 
   3   6   2        0.39        1.05     11.86 o 
 -15   0   3       43.59       42.82     17.00 o 
 -13   0   3      644.25      633.63     21.95 o 
 -11   0   3       99.34       98.06     15.55 o 
  -9   0   3      510.24      449.20     17.72 o 
  -7   0   3     1536.14     1543.98     20.67 o 
  -5   0   3     1388.45     1408.60     16.14 o 
  -3   0   3      733.36      808.07      7.21 o 
   1   0   3       56.85       66.80      3.84 o 
   3   0   3    12613.68    11399.96     33.72 o 
   5   0   3     3782.38     3868.31     25.24 o 
   7   0   3      873.72      883.68     17.13 o 
   9   0   3        8.26        6.14     14.42 o 
  11   0   3      213.70      213.08     17.23 o 
  13   0   3       68.37       92.55     16.38 o 
  15   0   3       12.87       24.20     16.10 o 
 -15   1   3       50.80       30.70     22.15 o 
 -14   1   3      169.74      157.76     12.14 o 
 -13   1   3        0.15        7.22     19.72 o 
 -12   1   3       65.63       68.40     14.11 o 
 -11   1   3       20.51       16.30      9.70 o 
 -10   1   3       43.04       81.08     31.67 o 
  -9   1   3       86.23       91.88      9.80 o 
  -8   1   3       11.00       22.07      9.12 o 
  -7   1   3       34.34       23.21      6.07 o 
  -6   1   3       62.88       41.10      5.43 o 
  -5   1   3      346.28      311.21      6.07 o 
  -4   1   3     1151.25     1121.64     15.72 o 
  -3   1   3      999.67     1002.74      6.78 o 
  -2   1   3     6139.97     5954.62     31.17 o 
  -1   1   3      890.66      870.26     10.35 o 
   0   1   3     2348.48     2410.18     14.11 o 
   1   1   3     4740.76     4683.23     31.82 o 
   2   1   3      181.98      207.36      5.69 o 
   3   1   3     1158.57     1250.25     12.59 o 
   4   1   3       86.91       89.28      4.52 o 
   5   1   3     1342.43     1360.35     19.82 o 
   6   1   3     1743.64     1763.18     14.23 o 
   7   1   3       52.84       73.84      8.09 o 
   8   1   3      385.05      390.78     11.17 o 
   9   1   3      116.29      107.16     10.39 o 
  10   1   3       74.78       87.32     10.63 o 
  11   1   3      940.32      951.00     16.11 o 
  12   1   3       63.16       59.90     10.80 o 
  13   1   3      144.43      157.27     19.02 o 
  14   1   3      100.32      119.28     15.07 o 
 -14   2   3       54.28      126.82     17.78 o 
 -13   2   3       42.49       50.41     14.17 o 
 -12   2   3       52.31       31.52     14.32 o 
 -11   2   3       11.01       15.10     10.36 o 
 -10   2   3       97.64       95.81     10.14 o 
  -9   2   3       57.30       71.31      9.34 o 
  -8   2   3      220.19      218.07     13.68 o 
  -7   2   3        3.61       -1.64      6.51 o 
  -6   2   3       40.47       60.47      5.80 o 
  -5   2   3      222.87      252.92      6.04 o 
  -4   2   3     3165.28     3325.59     13.27 o 
  -3   2   3      143.77      105.45      5.59 o 
  -2   2   3        2.05        9.38      3.11 o 
  -1   2   3      329.68      312.36      6.66 o 
   0   2   3      499.76      471.21     12.79 o 
   1   2   3        3.11        2.86      3.11 o 
   2   2   3      644.71      635.45      7.51 o 
   3   2   3      279.51      322.10      7.21 o 
   4   2   3      917.75      934.62     20.62 o 
   5   2   3       16.34       17.81      4.69 o 
   6   2   3      315.63      312.10      7.17 o 
   7   2   3      182.43      205.08      7.40 o 
   8   2   3      113.54      127.62     16.20 o 
   9   2   3      162.74      186.68     10.18 o 
  10   2   3       47.92       42.99      9.21 o 
  11   2   3       25.23       14.16     15.29 o 
  12   2   3        0.71        4.27     16.24 o 
  13   2   3      117.61      111.90     17.43 o 
 -13   3   3       58.53       61.46     16.10 o 
 -12   3   3        6.80       16.49     32.59 o 
 -11   3   3       44.95       43.96     10.26 o 
 -10   3   3       10.61       26.39      9.98 o 
  -9   3   3       35.12       26.59      9.52 o 
  -8   3   3      111.27       98.43      9.78 o 
  -7   3   3      123.20      127.19      9.97 o 
  -6   3   3        2.14        9.27      8.06 o 
  -5   3   3      616.04      616.11     23.95 o 
  -4   3   3        5.49        5.85      6.52 o 
  -3   3   3      553.59      571.93      9.58 o 
  -2   3   3      513.08      493.72      9.55 o 
  -1   3   3      408.32      450.96     13.90 o 
   0   3   3        4.18        0.29      3.72 o 
   1   3   3     1923.56     1935.93     18.68 o 
   2   3   3      708.02      732.00     14.70 o 
   3   3   3       18.73        9.39      6.24 o 
   4   3   3       62.88       62.48     18.71 o 
   5   3   3       92.85      103.76     11.56 o 
   6   3   3      162.02      162.80     15.26 o 
   7   3   3      170.98      145.58     10.42 o 
   8   3   3       17.36       19.29      9.54 o 
   9   3   3       22.01       26.05     10.19 o 
  10   3   3       37.16       73.06     28.39 o 
  11   3   3      585.37      552.99     20.76 o 
  12   3   3        4.16       16.68     15.70 o 
  13   3   3        8.38       18.38     16.74 o 
 -11   4   3        0.43       33.65     16.08 o 
 -10   4   3        1.49       -9.09     14.38 o 
  -9   4   3       23.55       13.64     14.30 o 
  -8   4   3       19.58        6.29     13.62 o 
  -7   4   3       81.69       87.10     13.20 o 
  -6   4   3      148.44      164.73     13.85 o 
  -5   4   3       31.59       45.36     11.99 o 
  -4   4   3      119.28      127.80     10.72 o 
  -3   4   3        0.10       -6.88      6.88 o 
  -2   4   3       38.07       45.26      8.32 o 
  -1   4   3       25.73       17.77      6.78 o 
   0   4   3       31.90       34.96     16.41 o 
   1   4   3        2.97       -0.75      8.44 o 
   2   4   3      129.39      139.26      8.56 o 
   3   4   3       14.46       27.76      7.57 o 
   4   4   3      102.43      104.42     18.67 o 
   5   4   3      296.97      289.49     14.43 o 
   6   4   3      219.66      213.14     15.25 o 
   7   4   3       91.23       80.89     13.83 o 
   8   4   3      199.42      182.94     15.94 o 
   9   4   3       25.65       37.69     15.55 o 
  10   4   3       65.24       54.32     15.88 o 
  11   4   3        2.43       60.06     16.10 o 
  -8   5   3        9.30        0.91     15.87 o 
  -7   5   3        0.03        0.52     13.17 o 
  -6   5   3        9.67        9.73     12.80 o 
  -5   5   3       59.27       65.40     14.08 o 
  -4   5   3       20.03       -7.56     12.54 o 
  -3   5   3      144.54      168.65     14.61 o 
  -2   5   3       25.91       17.44     12.35 o 
  -1   5   3       73.15      102.08     12.58 o 
   0   5   3       35.08       23.60      7.62 o 
   1   5   3        0.32       21.02      7.66 o 
   2   5   3      100.09      105.21      8.72 o 
   3   5   3        0.26       -3.79      8.35 o 
   4   5   3        0.21       12.50      7.87 o 
   5   5   3        3.56        3.76      7.61 o 
   6   5   3      206.22      206.59     25.19 o 
   7   5   3       15.31       -8.79     14.29 o 
   8   5   3        6.34       -7.45     14.00 o 
  -2   6   3       33.34       41.47     17.28 o 
  -1   6   3        7.47       -5.90     12.62 o 
   0   6   3       51.40       42.06     11.74 o 
   1   6   3        2.76       10.25     12.14 o 
   2   6   3        5.16        1.63     10.70 o 
 -14   0   4       35.13       23.13     15.62 o 
 -12   0   4      507.16      521.46     20.18 o 
 -10   0   4     2138.65     2112.88     29.53 o 
  -8   0   4     2041.31     1997.00     25.15 o 
  -6   0   4       51.68       21.90      8.90 o 
  -4   0   4     4196.53     3839.37     14.83 o 
  -2   0   4     1316.32     1475.21     11.51 o 
   0   0   4      486.91      474.71      6.00 o 
   2   0   4     6431.01     6767.24     23.24 o 
   4   0   4      389.89      341.20     10.12 o 
   6   0   4       40.04       24.00      9.50 o 
   8   0   4      540.92      505.13     16.42 o 
  10   0   4     2327.77     2216.28     29.99 o 
  12   0   4       65.05       25.81     15.56 o 
  14   0   4       53.05       63.76     16.17 o 
 -15   1   4       14.00       34.36     16.10 o 
 -14   1   4       25.68       38.44     11.11 o 
 -13   1   4       12.56        3.52     10.42 o 
 -12   1   4       12.30        7.64     10.13 o 
 -11   1   4       34.26       27.07     10.50 o 
 -10   1   4     1141.68     1100.66     16.51 o 
  -9   1   4       42.10       35.04      9.64 o 
  -8   1   4       94.39      104.14      8.21 o 
  -7   1   4     1202.33     1259.74     11.16 o 
  -6   1   4      243.87      286.55      6.65 o 
  -5   1   4       68.25       51.68      4.61 o 
  -4   1   4     1260.93     1290.58      8.22 o 
  -3   1   4        1.07        2.89      3.49 o 
  -2   1   4      612.61      579.91     18.29 o 
  -1   1   4     5941.20     5404.09     71.24 o 
   0   1   4       14.91       19.07      3.26 o 
   1   1   4     1708.13     1814.01     14.37 o 
   2   1   4     3836.43     4136.18     28.37 o 
   3   1   4     6547.61     6587.03     15.37 o 
   4   1   4      315.92      323.69      5.63 o 
   5   1   4     2496.28     2603.51     15.29 o 
   6   1   4       60.24       56.75      7.28 o 
   7   1   4      692.15      758.48     11.77 o 
   8   1   4       21.31       15.46      9.50 o 
   9   1   4      117.56      120.15     16.48 o 
  10   1   4      188.70      178.20     11.56 o 
  11   1   4      145.78      201.21     25.13 o 
  12   1   4       57.56       59.45     10.81 o 
  13   1   4       47.54       68.11     11.37 o 
  14   1   4        1.67       15.67     15.63 o 
 -14   2   4       49.66       70.49     10.86 o 
 -13   2   4       81.99       92.19     17.31 o 
 -12   2   4        7.68       16.32     11.05 o 
 -11   2   4      121.46      117.44      8.38 o 
 -10   2   4        3.34       15.91      7.16 o 
  -9   2   4      431.73      459.60     13.24 o 
  -8   2   4      168.34      178.68      7.81 o 
  -7   2   4        7.88        1.68      6.28 o 
  -6   2   4       13.59       16.68      5.45 o 
  -5   2   4       32.17       28.97      4.80 o 
  -4   2   4      932.29      897.07      9.08 o 
  -3   2   4      253.72      226.18      6.21 o 
  -2   2   4      132.73      149.27      3.69 o 
  -1   2   4        0.06       -0.18      2.18 o 
   0   2   4      249.75      226.85      4.68 o 
   1   2   4     6592.25     6614.81     21.95 o 
   2   2   4     2047.25     2061.40     28.51 o 
   3   2   4      288.20      286.99      3.74 o 
   4   2   4      219.43      234.68      5.08 o 
   5   2   4      136.69      143.45      5.34 o 
   6   2   4        9.05       10.79      5.75 o 
   7   2   4       16.63       16.25      6.49 o 
   8   2   4      137.72      148.17      8.59 o 
   9   2   4       35.19       46.63      9.14 o 
  10   2   4      320.47      302.55     17.41 o 
  11   2   4       55.48       73.92     15.99 o 
  12   2   4       11.51      -15.54     15.54 o 
  13   2   4      104.94      101.94     18.84 o 
  14   2   4       15.91      -15.15     17.50 o 
 -13   3   4        0.00       30.55     14.37 o 
 -12   3   4        0.07       28.94     10.35 o 
 -11   3   4        1.46       -1.20      9.97 o 
 -10   3   4       32.12       32.68      9.68 o 
  -9   3   4      137.52      142.31     14.33 o 
  -8   3   4      222.61      223.20     14.27 o 
  -7   3   4        9.04       16.53      8.71 o 
  -6   3   4      370.13      378.18     16.64 o 
  -5   3   4        0.07       -2.69      9.99 o 
  -4   3   4        3.89        4.72      5.56 o 
  -3   3   4      146.52      126.83      6.45 o 
  -2   3   4      479.02      485.22      9.98 o 
  -1   3   4       75.90       67.10      4.93 o 
   0   3   4      121.74      130.33      4.63 o 
   1   3   4      116.59      105.10      4.68 o 
   2   3   4      185.85      194.89      5.56 o 
   3   3   4       70.32       86.10      6.81 o 
   4   3   4      553.81      574.02     10.84 o 
   5   3   4       35.96       25.97      8.53 o 
   6   3   4        0.09       -1.69      8.86 o 
   7   3   4       35.87       34.92      9.78 o 
   8   3   4      122.71      148.13     10.37 o 
   9   3   4       42.55       34.94      9.86 o 
  10   3   4        2.03       30.63     10.36 o 
  11   3   4       92.10      113.50     16.86 o 
  12   3   4       22.63       -2.16     15.20 o 
  13   3   4       34.19       58.50     17.96 o 
 -11   4   4        0.81       36.23     16.76 o 
 -10   4   4        4.96       -4.33     14.56 o 
  -9   4   4       56.15       40.72     14.38 o 
  -8   4   4        0.50        1.31     13.87 o 
  -7   4   4        2.62        2.77     12.14 o 
  -6   4   4      171.17      174.08     13.95 o 
  -5   4   4        6.76       12.74     11.49 o 
  -4   4   4       35.94       33.83     12.45 o 
  -3   4   4       91.80       95.06      7.56 o 
  -2   4   4        4.78       10.14      6.61 o 
  -1   4   4        2.35        1.31      6.36 o 
   0   4   4       46.64       53.55      7.53 o 
   1   4   4     1126.65     1146.01     39.29 o 
   2   4   4      210.88      227.10     12.48 o 
   3   4   4      222.30      229.32      9.21 o 
   4   4   4       68.17       67.46     22.78 o 
   5   4   4      250.11      280.96     14.54 o 
   6   4   4       27.43       24.16     13.17 o 
   7   4   4       15.54       25.05     13.69 o 
   8   4   4       33.97       24.94     13.60 o 
   9   4   4       21.26       43.72     15.19 o 
  10   4   4       75.01       71.23     16.05 o 
  11   4   4       54.95       74.34     17.11 o 
  -8   5   4        0.78       17.88     15.08 o 
  -7   5   4        0.39      -11.77     12.62 o 
  -6   5   4      150.56      156.33     15.47 o 
  -5   5   4      302.20      348.11     17.71 o 
  -4   5   4        2.09      -10.45     12.54 o 
  -3   5   4      134.46      154.05     14.37 o 
  -2   5   4       32.98       38.66     12.69 o 
  -1   5   4      135.88      175.88     13.53 o 
   0   5   4      195.04      206.37     14.07 o 
   1   5   4        4.35        3.53      8.47 o 
   2   5   4       31.12       39.05      7.98 o 
   3   5   4      180.52      157.61     23.71 o 
   4   5   4        8.30       29.63      8.10 o 
   5   5   4      410.83      384.00     70.30 o 
   6   5   4        2.33       18.04     12.12 o 
   7   5   4      178.53      114.87     16.33 o 
   8   5   4        0.06      -14.83     14.83 o 
  -2   6   4        8.81        1.74     13.80 o 
  -1   6   4       16.26      -14.00     17.34 o 
   0   6   4        6.96       39.29     11.98 o 
   1   6   4       25.42       -4.56     11.41 o 
   2   6   4       17.51       41.06     12.42 o 
 -15   0   5       24.18        4.46     16.04 o 
 -13   0   5      160.91      166.16     16.86 o 
 -11   0   5     1203.51     1281.34     25.00 o 
  -9   0   5      386.80      372.26     16.61 o 
  -7   0   5       58.21       39.71     10.53 o 
  -5   0   5     4313.70     4419.48     27.07 o 
  -3   0   5      311.57      364.78      5.57 o 
  -1   0   5     2498.69     2327.86     12.72 o 
   1   0   5       15.04       35.20      5.28 o 
   3   0   5      275.33      289.48      9.38 o 
   5   0   5       15.40       43.13      9.03 o 
   7   0   5       11.96       26.14     11.35 o 
   9   0   5     3123.03     3208.98     33.04 o 
  11   0   5      249.77      218.10     16.94 o 
  13   0   5       27.16       -0.08     15.64 o 
 -14   1   5       17.38       30.56     10.94 o 
 -13   1   5        1.25       -3.19      9.99 o 
 -12   1   5        2.60        5.29     10.12 o 
 -11   1   5       19.95       20.72      9.63 o 
 -10   1   5      481.79      467.29     12.99 o 
  -9   1   5      219.61      226.32      8.68 o 
  -8   1   5      291.65      263.56      8.19 o 
  -7   1   5     1166.55     1217.65     12.14 o 
  -6   1   5       23.88       25.89      5.40 o 
  -5   1   5      250.73      263.06      5.81 o 
  -4   1   5       27.94       22.67      3.86 o 
  -3   1   5      158.13      167.98      4.35 o 
  -2   1   5     2664.94     2778.32     46.43 o 
  -1   1   5     7383.62     7455.01     43.25 o 
   0   1   5    43099.66    41292.91    141.73 o 
   1   1   5    28210.39    28919.14    371.46 o 
   2   1   5      509.87      540.53      9.92 o 
   3   1   5      536.01      504.16      4.93 o 
   4   1   5      181.31      217.97      5.25 o 
   5   1   5      847.58      926.31     26.55 o 
   6   1   5     1466.00     1493.35     22.20 o 
   7   1   5      281.99      252.39     11.62 o 
   8   1   5       19.52       23.20     18.28 o 
   9   1   5       11.69        1.04      9.94 o 
  10   1   5        0.03        6.73     11.29 o 
  11   1   5        0.75        6.37      9.88 o 
  12   1   5       55.72       54.83     13.37 o 
  13   1   5        1.31       15.87     11.41 o 
  14   1   5       44.33       38.97     11.00 o 
 -14   2   5       32.70       33.75     23.60 o 
 -13   2   5        7.98       15.90     20.82 o 
 -12   2   5        4.87       38.73     14.22 o 
 -11   2   5       39.09       66.43     10.96 o 
 -10   2   5      357.72      365.20      9.49 o 
  -9   2   5       58.45       73.08      7.80 o 
  -8   2   5       30.72       28.87      7.11 o 
  -7   2   5      281.21      272.84     12.74 o 
  -6   2   5     1142.19     1183.56     16.40 o 
  -5   2   5      197.46      193.64      5.61 o 
  -4   2   5      687.59      761.26      9.54 o 
  -3   2   5       43.28       49.29      4.99 o 
  -2   2   5     1739.58     1749.74     23.33 o 
  -1   2   5      488.63      511.26     11.04 o 
   0   2   5       29.47       17.80      3.11 o 
   1   2   5       38.03       32.75      4.08 o 
   2   2   5      924.10      902.20     15.40 o 
   3   2   5      245.17      226.12      4.23 o 
   4   2   5     1895.16     1838.44      9.74 o 
   5   2   5      484.01      535.43      7.23 o 
   6   2   5     1624.34     1605.84     16.24 o 
   7   2   5       92.11       91.68      7.10 o 
   8   2   5      135.12      156.15     10.36 o 
   9   2   5      126.96      114.73     15.63 o 
  10   2   5      104.95      129.67     15.67 o 
  11   2   5        4.98        9.67     15.57 o 
  12   2   5       44.84       41.44     16.18 o 
  13   2   5      108.14      116.65     17.84 o 
  14   2   5        5.79       30.31     18.14 o 
 -13   3   5       73.99       83.56     20.73 o 
 -12   3   5       46.37       98.49     12.55 o 
 -11   3   5       20.61       17.87     10.14 o 
 -10   3   5        0.16        4.66      9.61 o 
  -9   3   5      730.85      696.63     14.04 o 
  -8   3   5        2.08       -2.13      8.63 o 
  -7   3   5      453.76      446.62     11.41 o 
  -6   3   5       11.00       11.63      7.83 o 
  -5   3   5      280.32      293.37     13.72 o 
  -4   3   5       48.84       57.60      5.88 o 
  -3   3   5      257.45      211.97      5.94 o 
  -2   3   5      206.91      194.00      5.30 o 
  -1   3   5      258.80      272.74      9.86 o 
   0   3   5      230.19      263.40      5.46 o 
   1   3   5      976.62      920.42      9.39 o 
   2   3   5        0.68        0.30      3.84 o 
   3   3   5      114.68      133.59      5.45 o 
   4   3   5        8.34       10.94      7.42 o 
   5   3   5      449.15      456.36     11.31 o 
   6   3   5      232.76      208.38     10.56 o 
   7   3   5      105.90      113.52     15.57 o 
   8   3   5      506.18      506.63     12.91 o 
   9   3   5        1.23       16.14     13.64 o 
  10   3   5       70.52       84.93     13.37 o 
  11   3   5        1.13       -3.81     15.34 o 
  12   3   5        2.72      -13.55     15.48 o 
 -11   4   5        5.31       11.42     15.75 o 
 -10   4   5       27.51       22.77     14.71 o 
  -9   4   5       15.18      -11.60     14.53 o 
  -8   4   5       26.07       36.85     13.78 o 
  -7   4   5       44.64       67.45     12.77 o 
  -6   4   5      129.24      124.95     13.32 o 
  -5   4   5      457.02      468.51     17.24 o 
  -4   4   5      420.48      446.22     16.76 o 
  -3   4   5      127.17      131.15     13.03 o 
  -2   4   5      197.45      204.07      8.56 o 
  -1   4   5       62.93       84.18     10.27 o 
   0   4   5      390.37      405.19     13.15 o 
   1   4   5       90.35      100.50     21.41 o 
   2   4   5      224.07      256.09     11.58 o 
   3   4   5        0.01        1.38      7.16 o 
   4   4   5      229.41      233.23     31.26 o 
   5   4   5      323.57      331.04     15.89 o 
   6   4   5       86.99       67.32     12.77 o 
   7   4   5        4.15       -5.03     12.46 o 
   8   4   5        3.36        3.71     13.51 o 
   9   4   5      147.12      129.82     16.51 o 
  10   4   5       42.76       58.17     15.71 o 
  11   4   5        2.48       19.57     11.17 o 
  -8   5   5       17.75       39.11     14.67 o 
  -7   5   5       10.30       13.41     13.56 o 
  -6   5   5        3.32      -12.74     12.74 o 
  -5   5   5       72.39      105.30     14.10 o 
  -4   5   5       58.19       36.95     13.00 o 
  -3   5   5        0.03       -9.49     12.22 o 
  -2   5   5       84.47       81.52     13.05 o 
  -1   5   5       22.33       33.88     11.23 o 
   0   5   5      103.00      109.73     13.08 o 
   1   5   5       25.24       15.69     10.58 o 
   2   5   5        0.02       11.74      7.79 o 
   3   5   5        0.20       -7.56      7.56 o 
   4   5   5       41.03       40.16      8.59 o 
   5   5   5       14.50       24.76     12.71 o 
   6   5   5       84.22       82.49     18.63 o 
   7   5   5       16.64        9.65     18.34 o 
   8   5   5        1.45       10.05     10.56 o 
  -2   6   5       17.90        2.55     13.64 o 
  -1   6   5        0.09      -12.51     12.51 o 
   0   6   5        5.09       49.95     12.63 o 
   1   6   5        5.57      -11.28     11.40 o 
   2   6   5       19.95       46.73     13.56 o 
 -14   0   6       13.04       11.61     15.44 o 
 -12   0   6        1.21       -2.84     14.40 o 
 -10   0   6     1799.70     1737.74     27.77 o 
  -8   0   6      104.58      116.37     13.44 o 
  -6   0   6      914.38     1042.84     16.41 o 
  -4   0   6    11682.61    11623.27    155.11 o 
  -2   0   6        6.06        9.89      6.49 o 
   0   0   6     1828.23     1763.71     12.43 o 
   2   0   6      287.45      218.52      7.87 o 
   4   0   6     3961.35     4120.98     24.81 o 
   6   0   6     3792.33     3545.11     28.30 o 
   8   0   6       54.85       34.03     13.07 o 
  10   0   6      138.24      142.44     16.60 o 
  12   0   6      123.24      132.13     17.33 o 
  14   0   6       11.44        4.58     16.49 o 
 -14   1   6        5.62       13.51     10.87 o 
 -13   1   6        0.10       11.05     12.17 o 
 -12   1   6      337.76      358.26     12.97 o 
 -11   1   6       57.87       57.31     11.35 o 
 -10   1   6        0.01        5.05     10.35 o 
  -9   1   6      163.16      163.39     13.28 o 
  -8   1   6      155.43      151.40      7.56 o 
  -7   1   6      250.44      259.66      7.48 o 
  -6   1   6     2488.25     2443.29     13.30 o 
  -5   1   6      972.18      954.86     11.03 o 
  -4   1   6     2714.37     2930.39     12.16 o 
  -3   1   6     2805.65     2721.33     14.06 o 
  -2   1   6       11.19       21.69      2.76 o 
  -1   1   6    13756.53    13086.95     49.98 o 
   0   1   6     2517.40     2430.88     15.85 o 
   1   1   6        0.15       14.35      7.88 o 
   2   1   6      926.63      912.54      7.67 o 
   3   1   6     1129.54     1144.28     14.68 o 
   4   1   6      224.58      221.76      6.66 o 
   5   1   6      263.20      279.61     24.89 o 
   6   1   6      265.40      262.27      9.29 o 
   7   1   6       23.41       31.07      8.41 o 
   8   1   6       97.53       90.30      9.93 o 
   9   1   6       86.16       66.07     10.59 o 
  10   1   6       52.08       62.12     10.67 o 
  11   1   6       10.79        9.44      9.71 o 
  12   1   6      133.92      140.63     12.12 o 
  13   1   6        8.62       16.47     10.86 o 
  14   1   6       13.83       14.53     10.82 o 
 -14   2   6       10.90       24.38     10.17 o 
 -13   2   6        3.28       -2.87      9.74 o 
 -12   2   6      182.43      161.74     11.31 o 
 -11   2   6       99.80      109.64     10.38 o 
 -10   2   6       70.64       91.69      8.76 o 
  -9   2   6      492.82      504.20     18.94 o 
  -8   2   6       37.52       43.66      7.31 o 
  -7   2   6      293.25      293.75     11.12 o 
  -6   2   6       30.25       27.19      5.57 o 
  -5   2   6       64.86       63.18      5.09 o 
  -4   2   6      306.67      290.99      7.25 o 
  -3   2   6     1523.89     1518.27     18.03 o 
  -2   2   6     1389.96     1395.37     19.93 o 
  -1   2   6     4410.33     4504.67     16.82 o 
   0   2   6     2346.75     2406.80     31.29 o 
   1   2   6     1240.54     1292.88      9.64 o 
   2   2   6       96.02       80.48      8.45 o 
   3   2   6       90.62      100.02      3.50 o 
   4   2   6        0.43        1.06      4.20 o 
   5   2   6       12.28       13.63      5.05 o 
   6   2   6      119.56      137.15     13.85 o 
   7   2   6      165.31      168.62     11.29 o 
   8   2   6       44.09       29.12     15.57 o 
   9   2   6       13.49       32.44     15.00 o 
  10   2   6        7.50       27.04     15.23 o 
  11   2   6      192.34      185.73     18.16 o 
  12   2   6        6.34       14.20     16.42 o 
  13   2   6        1.77      -13.39     16.51 o 
 -13   3   6        4.34       17.47     27.73 o 
 -12   3   6      270.76      268.53     14.42 o 
 -11   3   6        3.03       18.23     10.28 o 
 -10   3   6      104.52      106.26     15.42 o 
  -9   3   6       10.34       19.77      9.02 o 
  -8   3   6        8.09       16.79     13.15 o 
  -7   3   6      115.01      107.41      9.16 o 
  -6   3   6     1569.37     1563.28     21.78 o 
  -5   3   6      227.15      251.31     13.48 o 
  -4   3   6      426.56      418.63     15.13 o 
  -3   3   6        9.53        8.69      4.19 o 
  -2   3   6     1446.56     1538.69     31.13 o 
  -1   3   6       14.13        8.84      4.02 o 
   0   3   6     1296.79     1266.92     22.29 o 
   1   3   6       21.40       23.10      4.57 o 
   2   3   6       39.81       42.42      4.12 o 
   3   3   6      234.91      248.74      6.52 o 
   4   3   6       60.87       46.55      8.32 o 
   5   3   6     1569.77     1562.99     31.61 o 
   6   3   6        7.60       -0.89      9.15 o 
   7   3   6      229.17      206.23     10.84 o 
   8   3   6        2.53       12.01      9.46 o 
   9   3   6       96.39       96.72     10.62 o 
  10   3   6        1.73       -9.26     14.47 o 
  11   3   6       14.40        7.90     15.58 o 
  12   3   6       17.17       11.61     15.57 o 
 -11   4   6       68.30       56.53     16.51 o 
 -10   4   6        0.14        4.21     14.72 o 
  -9   4   6       14.74       10.85     14.50 o 
  -8   4   6       55.62       61.67     13.22 o 
  -7   4   6       58.72       76.09     13.27 o 
  -6   4   6       36.20       26.95     11.67 o 
  -5   4   6      202.87      206.04     14.40 o 
  -4   4   6       19.07       23.81     11.33 o 
  -3   4   6      280.29      247.50     14.21 o 
  -2   4   6        0.12       -4.46     11.15 o 
  -1   4   6       20.11       24.46      6.55 o 
   0   4   6        1.73       -2.40      6.89 o 
   1   4   6       13.28        4.39      6.99 o 
   2   4   6      302.99      307.11     13.06 o 
   3   4   6      491.31      545.45     22.40 o 
   4   4   6      264.49      268.69     29.64 o 
   5   4   6      170.61      151.61     13.64 o 
   6   4   6       58.19       56.80     12.85 o 
   7   4   6       22.17       12.00     13.13 o 
   8   4   6       22.67       41.72     14.33 o 
   9   4   6        0.43       -2.24     14.70 o 
  10   4   6       12.83       51.99     19.56 o 
  11   4   6        4.14       16.63     25.27 o 
  -8   5   6       14.65       25.62     13.92 o 
  -7   5   6       12.29       42.10     14.09 o 
  -6   5   6       18.70       18.02     12.84 o 
  -5   5   6       12.87       15.01     12.35 o 
  -4   5   6       15.98       18.51     13.02 o 
  -3   5   6        6.33       -4.30     12.37 o 
  -2   5   6        8.49        5.71     12.12 o 
  -1   5   6      441.32      416.43     17.07 o 
   0   5   6       27.47       45.67     12.07 o 
   1   5   6      111.36       68.40     12.43 o 
   2   5   6        0.01        4.48      9.56 o 
   3   5   6        2.16       11.93     15.28 o 
   4   5   6       10.76        8.04      7.80 o 
   5   5   6       27.35       13.91     10.65 o 
   6   5   6       15.31       12.22      8.75 o 
   7   5   6       37.67       13.56     12.81 o 
   8   5   6        4.45       18.60     15.05 o 
  -1   6   6        4.65        2.79     12.54 o 
   0   6   6       39.15       52.88     13.04 o 
   1   6   6        0.66        2.49     11.96 o 
 -15   0   7        1.76       35.83     16.41 o 
 -13   0   7      114.55      106.31     16.34 o 
 -11   0   7       99.94       94.39     15.07 o 
  -9   0   7        2.78      -11.59     13.68 o 
  -7   0   7      380.92      418.40     14.19 o 
  -5   0   7      313.64      423.60      7.19 o 
  -3   0   7      327.35      306.27     18.73 o 
  -1   0   7      645.22      536.75      9.01 o 
   1   0   7     2381.67     2407.18     16.01 o 
   3   0   7     4603.48     4516.30     24.46 o 
   5   0   7        0.13        3.22      9.71 o 
   7   0   7     3303.60     3243.02     30.13 o 
   9   0   7      363.03      313.54     17.93 o 
  11   0   7       11.93        6.94     14.01 o 
  13   0   7       15.05       10.99     15.59 o 
 -14   1   7       21.03       17.76     10.91 o 
 -13   1   7       61.55       40.01     10.45 o 
 -12   1   7      821.00      789.18     16.18 o 
 -11   1   7        3.03       -0.16     16.47 o 
 -10   1   7      375.36      372.97     25.05 o 
  -9   1   7       77.32       80.05     10.78 o 
  -8   1   7      276.38      277.31      9.00 o 
  -7   1   7       41.51       54.02      6.22 o 
  -6   1   7     1015.94     1106.98     12.19 o 
  -5   1   7       43.61       51.49      4.77 o 
  -4   1   7     2084.54     1981.43     18.83 o 
  -3   1   7        2.01       -0.37      3.45 o 
  -2   1   7      268.54      266.88      5.99 o 
  -1   1   7      227.94      240.54      6.86 o 
   0   1   7      707.12      672.73     21.48 o 
   1   1   7     4054.97     4099.12     11.19 o 
   2   1   7     3028.24     2956.85     19.80 o 
   3   1   7     1815.68     1733.46     32.61 o 
   4   1   7        8.09        7.33      5.77 o 
   5   1   7        9.93       11.52      6.69 o 
   6   1   7       10.94       12.56      7.23 o 
   7   1   7       33.61       36.37      8.44 o 
   8   1   7        0.07       -5.02     10.28 o 
   9   1   7       48.50       47.87     10.73 o 
  10   1   7      452.30      414.48     20.77 o 
  11   1   7       32.14       36.19     12.30 o 
  12   1   7      341.07      333.15     13.53 o 
  13   1   7       13.17       12.07     11.12 o 
  14   1   7       10.83       24.77     11.41 o 
 -14   2   7       75.27       90.35     11.13 o 
 -13   2   7       19.34       21.29     15.77 o 
 -12   2   7       28.19       24.03     12.87 o 
 -11   2   7      232.23      242.34      9.29 o 
 -10   2   7      227.18      212.77      8.62 o 
  -9   2   7       43.12       40.02      9.68 o 
  -8   2   7       23.73       19.31      7.00 o 
  -7   2   7      586.27      486.65      9.05 o 
  -6   2   7      248.19      255.48      9.01 o 
  -5   2   7      142.50      159.47      6.66 o 
  -4   2   7       22.70       29.56      5.49 o 
  -3   2   7      171.64      141.28      4.46 o 
  -2   2   7     1463.63     1488.79     24.10 o 
  -1   2   7      324.72      326.61      5.01 o 
   0   2   7      372.57      332.91      9.03 o 
   1   2   7      107.57      134.21      4.98 o 
   2   2   7        7.01       -0.54      4.73 o 
   3   2   7     1056.05     1002.47     12.06 o 
   4   2   7     3645.39     3673.03     19.48 o 
   5   2   7       14.87        6.88      5.13 o 
   6   2   7      564.84      569.29     16.54 o 
   7   2   7        6.12       -2.92     14.05 o 
   8   2   7        5.62        2.96     15.71 o 
   9   2   7        8.06       14.92     14.81 o 
  10   2   7        0.03       -2.57     15.40 o 
  11   2   7      178.82      225.18     18.43 o 
  12   2   7       35.36       14.34     15.90 o 
  13   2   7       14.29        2.00     16.19 o 
 -13   3   7       96.30      116.61     14.29 o 
 -12   3   7       56.58       68.27     11.01 o 
 -11   3   7      215.60      212.32     20.98 o 
 -10   3   7        9.32       -9.34      9.34 o 
  -9   3   7       13.55       -4.73      8.93 o 
  -8   3   7       13.23        8.81      8.58 o 
  -7   3   7      772.74      780.79     27.16 o 
  -6   3   7       45.97       37.60     11.89 o 
  -5   3   7      433.06      389.32     15.78 o 
  -4   3   7      150.22      148.19      8.20 o 
  -3   3   7      137.18      114.35     14.00 o 
  -2   3   7       10.13       20.05      4.30 o 
  -1   3   7       12.29        1.55      4.15 o 
   0   3   7        1.88        4.07      4.31 o 
   1   3   7       86.44       78.22      4.97 o 
   2   3   7      142.61      150.60      6.71 o 
   3   3   7       95.63      106.15      5.74 o 
   4   3   7       17.78        4.93      5.73 o 
   5   3   7      127.68      115.73      9.52 o 
   6   3   7       79.06      104.18      9.99 o 
   7   3   7      165.75      176.14     10.53 o 
   8   3   7      108.47      107.03     18.96 o 
   9   3   7       17.79       35.91     10.36 o 
  10   3   7       22.08       -0.64     14.03 o 
  11   3   7        0.70       21.12     14.80 o 
  12   3   7        2.38       -5.22     15.44 o 
 -11   4   7       29.28       28.75     15.92 o 
 -10   4   7       78.51       73.12     15.53 o 
  -9   4   7       10.04       -0.44     14.05 o 
  -8   4   7      123.45      131.53     14.64 o 
  -7   4   7       74.68       91.24     13.94 o 
  -6   4   7       46.86       74.17     12.48 o 
  -5   4   7      295.05      300.03     15.60 o 
  -4   4   7       97.45       75.60     12.27 o 
  -3   4   7       91.86       83.57     11.48 o 
  -2   4   7        2.13        1.83     11.17 o 
  -1   4   7       15.40       16.11     12.19 o 
   0   4   7       29.79       36.12     11.69 o 
   1   4   7      705.62      717.63     32.09 o 
   2   4   7        1.86       -1.27      6.80 o 
   3   4   7       41.18       46.09      7.42 o 
   4   4   7      246.96      232.19     12.85 o 
   5   4   7        0.01      -11.43     11.43 o 
   6   4   7      155.48      163.51     13.91 o 
   7   4   7        2.66       10.08     13.26 o 
   8   4   7       22.32       38.32      9.73 o 
   9   4   7       13.01       22.80     10.04 o 
  10   4   7        1.38        8.87     13.13 o 
  -8   5   7        0.02      -10.43     13.50 o 
  -7   5   7       36.34       68.94     14.49 o 
  -6   5   7       32.29       32.90     13.20 o 
  -5   5   7        0.01      -10.64     13.03 o 
  -4   5   7       38.24       55.14     13.33 o 
  -3   5   7       81.92       68.86     13.16 o 
  -2   5   7      223.82      232.97     15.24 o 
  -1   5   7        0.70      -12.04     12.26 o 
   0   5   7      207.59      197.48     14.80 o 
   1   5   7      126.62      126.12     13.80 o 
   2   5   7       51.91       43.63     11.39 o 
   3   5   7       19.22       28.59     11.85 o 
   4   5   7        1.89       11.54     11.53 o 
   5   5   7        1.23       -9.41      9.41 o 
   6   5   7        0.06       13.04      8.36 o 
   7   5   7       11.33        0.30      8.98 o 
   8   5   7       16.13       50.80     15.03 o 
   0   6   7       10.02       14.37     12.34 o 
 -14   0   8      229.25      203.22     18.69 o 
 -12   0   8       46.19       40.71     14.11 o 
 -10   0   8       90.42       78.95     15.49 o 
  -8   0   8      829.87      744.46     19.18 o 
  -6   0   8      115.01      120.90     10.57 o 
  -4   0   8      514.78      458.14     20.91 o 
  -2   0   8      220.78      219.80      8.33 o 
   0   0   8     2562.26     2551.10     16.88 o 
   2   0   8    14191.31    14246.44     41.50 o 
   4   0   8      249.42      206.52     10.38 o 
   6   0   8       83.00       74.40     11.55 o 
   8   0   8      894.93      886.85     20.53 o 
  10   0   8       30.88       31.81     14.32 o 
  12   0   8      550.65      533.26     21.48 o 
  14   0   8       31.81       29.44     16.69 o 
 -14   1   8        6.39        6.99     18.61 o 
 -13   1   8        6.67        0.67     13.64 o 
 -12   1   8       30.59       28.50     10.74 o 
 -11   1   8        8.43        9.30      9.89 o 
 -10   1   8      215.44      209.61     13.67 o 
  -9   1   8      266.23      288.58     10.85 o 
  -8   1   8      297.31      288.95      8.40 o 
  -7   1   8      429.25      418.11      8.08 o 
  -6   1   8      106.89      106.37      6.72 o 
  -5   1   8      366.96      332.43      6.28 o 
  -4   1   8     1583.86     1684.94     33.91 o 
  -3   1   8     2244.09     2269.31     32.99 o 
  -2   1   8     1580.35     1607.49     10.27 o 
  -1   1   8     1106.20      978.22     22.69 o 
   0   1   8     1064.30     1093.98     29.17 o 
   1   1   8      472.22      525.03      6.49 o 
   2   1   8      256.91      293.59      9.09 o 
   3   1   8        0.22        0.26      4.73 o 
   4   1   8      943.04      965.44      8.56 o 
   5   1   8      530.10      505.04     13.60 o 
   6   1   8      600.80      597.49     10.84 o 
   7   1   8       70.19       67.31      9.14 o 
   8   1   8      114.19      127.53     10.47 o 
   9   1   8      106.70      122.88     11.04 o 
  10   1   8      121.07      120.12     13.62 o 
  11   1   8        0.30       -2.36     10.22 o 
  12   1   8       27.77       55.33     11.18 o 
  13   1   8      184.43      174.35     12.12 o 
  14   1   8       13.74       11.21     11.31 o 
 -14   2   8        6.33        8.30     23.50 o 
 -13   2   8       40.52       51.52     15.62 o 
 -12   2   8       14.55       27.88      7.87 o 
 -11   2   8      113.61      105.46      8.22 o 
 -10   2   8        9.77       17.48      7.29 o 
  -9   2   8       57.34       54.19      7.52 o 
  -8   2   8        0.10       -0.91      6.93 o 
  -7   2   8       34.88       48.34      8.31 o 
  -6   2   8        5.02        5.34      5.56 o 
  -5   2   8      556.38      505.89     13.42 o 
  -4   2   8      412.57      378.10      7.85 o 
  -3   2   8     2993.66     3012.68     29.62 o 
  -2   2   8       13.73       16.00      2.49 o 
  -1   2   8      473.45      469.57      5.45 o 
   0   2   8     1264.98     1395.06      8.52 o 
   1   2   8     2780.03     3043.06     14.86 o 
   2   2   8      827.02      799.65      7.63 o 
   3   2   8       83.52      110.83      4.12 o 
   4   2   8      313.99      321.94      5.95 o 
   5   2   8      204.71      203.55      9.29 o 
   6   2   8       10.54       31.01     20.88 o 
   7   2   8        0.24       -1.24     14.73 o 
   8   2   8      108.78      121.59     17.52 o 
   9   2   8        2.88       -1.50     14.87 o 
  10   2   8      111.48      126.04     16.68 o 
  11   2   8      302.98      254.07     18.84 o 
  12   2   8        4.25       20.90     17.27 o 
  13   2   8       10.33       -0.82     17.02 o 
 -12   3   8       11.74       28.75     10.32 o 
 -11   3   8        0.25       28.03     10.32 o 
 -10   3   8        2.33        6.99     12.37 o 
  -9   3   8        0.60       -0.19     11.81 o 
  -8   3   8        0.80        6.02     10.95 o 
  -7   3   8      122.30      126.04     13.26 o 
  -6   3   8      139.23      161.71     13.18 o 
  -5   3   8        0.15       -2.91     11.43 o 
  -4   3   8      922.59      935.08     22.82 o 
  -3   3   8       23.30       25.71      6.91 o 
  -2   3   8        3.69        4.62      6.16 o 
  -1   3   8       44.56       46.84      5.76 o 
   0   3   8      126.51      117.58      7.63 o 
   1   3   8      229.18      212.12      9.53 o 
   2   3   8        0.00        1.79      4.65 o 
   3   3   8       19.40       15.28      5.51 o 
   4   3   8       89.02       89.30      6.62 o 
   5   3   8      517.07      491.88     11.99 o 
   6   3   8      501.08      532.89     13.01 o 
   7   3   8      688.04      672.58     22.74 o 
   8   3   8       79.73       82.95     14.00 o 
   9   3   8       28.59       35.40     14.55 o 
  10   3   8       33.51       50.13     15.88 o 
  11   3   8      111.44       95.53     16.53 o 
  12   3   8       11.63       33.71     15.81 o 
 -11   4   8       42.59        9.05     15.41 o 
 -10   4   8       48.05       41.83     15.18 o 
  -9   4   8        6.41       -6.06     15.55 o 
  -8   4   8        6.47       13.60     12.43 o 
  -7   4   8       31.38       35.13     12.79 o 
  -6   4   8        0.12        3.33     11.54 o 
  -5   4   8       17.64       30.93     11.99 o 
  -4   4   8       43.18       28.38     11.41 o 
  -3   4   8       58.82       62.74     11.24 o 
  -2   4   8        2.25       -1.83     10.83 o 
  -1   4   8      175.64      174.86     13.93 o 
   0   4   8      166.70      177.22     13.33 o 
   1   4   8        1.77        6.34     11.02 o 
   2   4   8      443.24      447.51     47.04 o 
   3   4   8      346.11      359.59     10.17 o 
   4   4   8      113.24      112.44      8.90 o 
   5   4   8      174.11      169.25     13.31 o 
   6   4   8        0.18       -5.46     12.07 o 
   7   4   8       59.14       85.80     10.22 o 
   8   4   8        0.33       -6.60      9.91 o 
   9   4   8        1.45       26.24     10.38 o 
  10   4   8       23.75       13.18     14.57 o 
  -8   5   8        4.92        1.71     14.17 o 
  -7   5   8       13.42       20.08     13.51 o 
  -6   5   8       83.12       86.62     13.80 o 
  -5   5   8        3.39       -6.23     13.40 o 
  -4   5   8       10.73       17.67     12.93 o 
  -3   5   8       42.93       33.35     12.91 o 
  -2   5   8       93.34      110.61     13.22 o 
  -1   5   8        6.09        3.26     11.60 o 
   0   5   8       21.45       28.05     12.99 o 
   1   5   8       72.58       67.61     12.96 o 
   2   5   8        1.59      -10.91     10.91 o 
   3   5   8        8.97       18.19     11.83 o 
   4   5   8       37.38       14.70     11.20 o 
   5   5   8       15.95       10.41      8.61 o 
   6   5   8        2.39       -1.90      8.10 o 
   7   5   8        1.13       -6.21      8.70 o 
 -13   0   9        3.43       -3.59     14.56 o 
 -11   0   9       88.99      115.51     15.09 o 
  -9   0   9       18.59        4.31     13.92 o 
  -7   0   9     1051.44     1140.58     19.47 o 
  -5   0   9      166.89      221.37      5.97 o 
  -3   0   9      201.13      205.32      8.03 o 
  -1   0   9     1947.21     1667.81     14.47 o 
   1   0   9     2358.52     2338.19     17.52 o 
   3   0   9        8.34        4.56      6.90 o 
   5   0   9     2697.82     2814.23     24.80 o 
   7   0   9      343.58      364.29     15.96 o 
   9   0   9        6.16       22.60     15.45 o 
  11   0   9      764.98      773.74     22.63 o 
  13   0   9        7.82       -4.77     15.03 o 
 -14   1   9        0.97       13.92     10.28 o 
 -13   1   9        4.87       12.09     10.19 o 
 -12   1   9      120.18      108.44     17.14 o 
 -11   1   9       77.95       88.57     19.55 o 
 -10   1   9      939.79      872.85     12.83 o 
  -9   1   9      168.70      167.31      8.31 o 
  -8   1   9     1602.04     1580.80     16.83 o 
  -7   1   9      150.08      139.87      8.64 o 
  -6   1   9      276.48      231.12     14.08 o 
  -5   1   9      101.87       92.01     10.97 o 
  -4   1   9       16.29       31.12      4.13 o 
  -3   1   9        2.53        5.69      2.96 o 
  -2   1   9       58.75       53.88      3.00 o 
  -1   1   9       60.60       62.01      3.40 o 
   0   1   9       95.64       84.60      4.32 o 
   1   1   9      880.42      848.35      8.05 o 
   2   1   9     3355.42     3129.51     22.47 o 
   3   1   9      306.27      245.62     11.45 o 
   4   1   9       96.71       93.08      5.41 o 
   5   1   9      240.72      260.68     18.47 o 
   6   1   9       23.94       32.43      8.11 o 
   7   1   9      550.58      486.11     11.69 o 
   8   1   9      134.80      142.64     10.56 o 
   9   1   9      140.38      133.30     11.07 o 
  10   1   9      261.52      254.74     16.82 o 
  11   1   9       24.79       17.42     10.45 o 
  12   1   9       46.51       41.65     11.48 o 
  13   1   9       14.35       23.02     16.08 o 
  14   1   9       25.65       12.74     11.14 o 
 -14   2   9       55.86       84.62     30.00 o 
 -13   2   9        0.13        1.70     20.82 o 
 -12   2   9        1.17        5.26     10.91 o 
 -11   2   9        0.64        4.99      7.67 o 
 -10   2   9      118.84      122.06      8.26 o 
  -9   2   9      727.15      710.15     17.21 o 
  -8   2   9        8.06        1.08      6.94 o 
  -7   2   9       16.66       24.44      6.47 o 
  -6   2   9       78.16       86.52      6.08 o 
  -5   2   9      368.15      383.70      8.73 o 
  -4   2   9      880.94      866.63     10.27 o 
  -3   2   9       10.28       12.99      4.08 o 
  -2   2   9       19.15        6.51      1.90 o 
  -1   2   9       56.66       51.66      2.44 o 
   0   2   9     1662.28     1544.45     15.12 o 
   1   2   9      791.27      836.67      8.78 o 
   2   2   9     1273.26     1317.41      7.41 o 
   3   2   9     1605.75     1689.55     45.79 o 
   4   2   9      186.18      189.77     16.06 o 
   5   2   9      726.54      741.28     12.14 o 
   6   2   9       86.01      102.27     14.57 o 
   7   2   9        6.69       11.37     14.89 o 
   8   2   9        0.12       -0.54     15.79 o 
   9   2   9       16.80       -2.99     15.09 o 
  10   2   9      197.03      207.81     18.10 o 
  11   2   9        7.73       12.14     16.16 o 
  12   2   9        1.55       17.82     16.42 o 
  13   2   9       16.04      -10.36     16.75 o 
 -12   3   9        0.06      -10.31     10.31 o 
 -11   3   9       36.96       35.43     10.95 o 
 -10   3   9       18.91       14.15      9.45 o 
  -9   3   9       99.76      102.70     10.02 o 
  -8   3   9        1.47       12.88     12.11 o 
  -7   3   9      185.66      187.91     13.92 o 
  -6   3   9        0.02        3.63     11.54 o 
  -5   3   9      932.24      955.50     14.15 o 
  -4   3   9      266.77      258.87     11.18 o 
  -3   3   9       59.76       52.04      7.41 o 
  -2   3   9       47.89       43.74      6.93 o 
  -1   3   9        1.96        4.87      6.12 o 
   0   3   9       47.78       45.56      4.61 o 
   1   3   9     2075.78     2108.72     16.95 o 
   2   3   9        2.67       -1.67      6.02 o 
   3   3   9     1205.80     1185.55     10.78 o 
   4   3   9      218.77      218.17      7.38 o 
   5   3   9      231.01      252.77     10.48 o 
   6   3   9       79.48       82.11     10.03 o 
   7   3   9      395.26      417.27     27.80 o 
   8   3   9       95.48      109.54     10.33 o 
   9   3   9       24.70        9.78     15.20 o 
  10   3   9        0.01       31.37     15.10 o 
  11   3   9       56.63       40.38     15.39 o 
  12   3   9       13.68       21.91     16.48 o 
 -11   4   9       68.26       85.80     17.66 o 
 -10   4   9        0.25      -12.46     15.52 o 
  -9   4   9        8.77        2.41     14.91 o 
  -8   4   9       38.14       34.65     13.30 o 
  -7   4   9       11.01        1.11      8.60 o 
  -6   4   9       61.30       86.04      9.23 o 
  -5   4   9      160.75      168.80     14.29 o 
  -4   4   9      403.60      419.72     16.94 o 
  -3   4   9      167.89      196.25     13.53 o 
  -2   4   9      176.02      181.88     13.35 o 
  -1   4   9      118.11      104.72     12.51 o 
   0   4   9      239.74      248.78     13.89 o 
   1   4   9       13.23       23.75     11.28 o 
   2   4   9       62.54       50.74     12.15 o 
   3   4   9       39.38       51.54      8.73 o 
   4   4   9       62.66       67.63      8.51 o 
   5   4   9      233.24      216.15     13.85 o 
   6   4   9      332.75      326.09     11.80 o 
   7   4   9        7.17        9.44      9.94 o 
   8   4   9      114.04      112.44     12.83 o 
   9   4   9       41.80       59.42     13.19 o 
  10   4   9       25.20       23.16     15.42 o 
  -8   5   9       16.86       23.74     14.58 o 
  -7   5   9        1.74        0.83     13.43 o 
  -6   5   9       33.86       58.52     14.24 o 
  -5   5   9        2.08       -6.96     12.51 o 
  -4   5   9        2.56        4.48     12.97 o 
  -3   5   9        0.04        4.35     12.33 o 
  -2   5   9        2.03       24.63     11.57 o 
  -1   5   9       78.84       73.92     12.86 o 
   0   5   9        0.09       -4.88     12.28 o 
   1   5   9       14.48       27.82     11.91 o 
   2   5   9      194.35      134.15     13.77 o 
   3   5   9       35.15       48.21     12.91 o 
   4   5   9        0.00      -10.87     10.87 o 
   5   5   9        0.72       23.92     11.35 o 
   6   5   9        0.18       -3.84      8.67 o 
   7   5   9        7.90       26.92      9.11 o 
 -14   0  10       24.99       22.90     15.23 o 
 -12   0  10       30.87       33.74     14.93 o 
 -10   0  10      100.83       71.98     15.02 o 
  -8   0  10      235.31      237.41     14.46 o 
  -6   0  10      675.40      755.58      9.37 o 
  -4   0  10     1113.46     1188.36     25.16 o 
  -2   0  10     5726.20     5639.48    221.81 o 
   0   0  10      346.64      435.61      9.47 o 
   2   0  10      488.88      501.26     10.70 o 
   4   0  10     1706.29     1860.51     20.22 o 
   6   0  10     1336.34     1477.12     21.39 o 
   8   0  10      266.52      250.86     16.07 o 
  10   0  10       34.77       25.46     14.51 o 
  12   0  10       34.11       20.18     15.77 o 
  14   0  10      105.91      104.24     18.59 o 
 -14   1  10       11.48       16.81     10.55 o 
 -13   1  10       72.58       73.25     12.05 o 
 -12   1  10        5.40        9.06     10.23 o 
 -11   1  10       70.18       78.60     10.34 o 
 -10   1  10      210.15      213.81      8.52 o 
  -9   1  10      570.26      542.98     12.13 o 
  -8   1  10      393.90      409.64      8.98 o 
  -7   1  10        7.88       12.51      6.17 o 
  -6   1  10       15.97       13.89      5.25 o 
  -5   1  10     3317.44     3284.04     21.98 o 
  -4   1  10      218.27      270.71      7.85 o 
  -3   1  10        6.76        8.78      3.18 o 
  -2   1  10      420.04      392.59      5.13 o 
  -1   1  10     1980.90     1977.20     17.48 o 
   0   1  10      906.34      904.16      8.37 o 
   1   1  10     4062.58     4285.57     34.18 o 
   2   1  10      917.24      952.83      9.45 o 
   3   1  10       50.24       65.71      8.63 o 
   4   1  10       59.69       56.84      5.45 o 
   5   1  10      420.76      392.00     17.10 o 
   6   1  10       14.51       12.38      8.34 o 
   7   1  10      177.93      185.49     10.47 o 
   8   1  10      152.21      155.17     10.82 o 
   9   1  10      834.90      818.53     18.21 o 
  10   1  10      232.89      250.61     11.88 o 
  11   1  10       11.44       -6.59     10.32 o 
  12   1  10       17.37       21.11     10.44 o 
  13   1  10       26.65       33.16     11.00 o 
  14   1  10        4.84      -11.36     11.36 o 
 -13   2  10        0.01        6.37      9.69 o 
 -12   2  10        7.57       10.85     12.73 o 
 -11   2  10       31.75       12.70      7.45 o 
 -10   2  10        8.54        3.42      8.12 o 
  -9   2  10      954.35      921.26     12.03 o 
  -8   2  10      122.35      103.56      7.69 o 
  -7   2  10     1123.69     1171.14     11.84 o 
  -6   2  10      129.24      122.92      7.83 o 
  -5   2  10       18.14        1.51      6.33 o 
  -4   2  10       97.53       92.25      5.11 o 
  -3   2  10     1280.97     1327.73     15.60 o 
  -2   2  10     1805.22     1634.57      9.77 o 
  -1   2  10     6006.28     6230.28     74.04 o 
   0   2  10      554.24      524.02      6.16 o 
   1   2  10     2269.25     2413.07     25.83 o 
   2   2  10      179.99      217.61      5.59 o 
   3   2  10      162.16      162.64     16.74 o 
   4   2  10       10.04        8.45      6.12 o 
   5   2  10      289.30      275.87     15.87 o 
   6   2  10        3.88       11.48     14.48 o 
   7   2  10      492.63      490.32     20.23 o 
   8   2  10       84.66      100.66     16.96 o 
   9   2  10       37.27       35.55     15.23 o 
  10   2  10       17.67       26.38     15.75 o 
  11   2  10        2.09       18.04     16.20 o 
  12   2  10        0.63       -3.80     15.97 o 
  13   2  10        1.02       12.60     17.34 o 
 -12   3  10       16.16       11.61     10.87 o 
 -11   3  10        0.07        4.95     10.12 o 
 -10   3  10      154.77      155.06     10.61 o 
  -9   3  10       13.47       29.66     14.56 o 
  -8   3  10       19.14       22.61     11.79 o 
  -7   3  10      692.93      684.92     19.51 o 
  -6   3  10        5.15        0.31     11.10 o 
  -5   3  10     1214.49     1237.90     15.61 o 
  -4   3  10      262.58      251.60      9.56 o 
  -3   3  10      777.38      750.96     19.81 o 
  -2   3  10      460.96      434.20     27.34 o 
  -1   3  10       15.08       10.91      6.41 o 
   0   3  10      708.92      669.55     11.10 o 
   1   3  10       12.78       18.78      5.07 o 
   2   3  10        1.70       -3.32      9.09 o 
   3   3  10        7.31       -1.53      6.37 o 
   4   3  10      322.72      325.50      8.15 o 
   5   3  10       29.70       18.05     13.81 o 
   6   3  10      729.02      665.69     14.00 o 
   7   3  10        0.00       19.09      9.38 o 
   8   3  10       25.74       26.70     14.62 o 
   9   3  10       43.87       54.47     15.62 o 
  10   3  10      159.32      126.80     17.26 o 
  11   3  10        0.05       25.87     15.09 o 
  12   3  10       17.63       21.19     16.88 o 
 -10   4  10        0.09      -14.75     14.75 o 
  -9   4  10      185.85      229.46     17.11 o 
  -8   4  10        2.46        1.29      9.40 o 
  -7   4  10      110.30      111.19      9.91 o 
  -6   4  10        1.66        1.58      8.39 o 
  -5   4  10       73.91       81.52      9.15 o 
  -4   4  10       53.45       45.88     12.21 o 
  -3   4  10      141.08      148.51     13.02 o 
  -2   4  10        4.31       10.01     10.67 o 
  -1   4  10      169.23      170.30     13.21 o 
   0   4  10        1.61        0.07     10.63 o 
   1   4  10       33.25       40.95     12.55 o 
   2   4  10      106.83       97.06     12.09 o 
   3   4  10       63.96       50.72     11.31 o 
   4   4  10      154.23      144.04      8.83 o 
   5   4  10        0.14       14.37     19.01 o 
   6   4  10      179.16      181.96     10.48 o 
   7   4  10        0.42       -0.62      9.17 o 
   8   4  10       43.56       79.16     15.79 o 
   9   4  10       19.29       20.80     11.38 o 
  10   4  10        0.97       53.04     15.44 o 
  -7   5  10        1.03        5.52     13.27 o 
  -6   5  10        0.66       15.91     13.60 o 
  -5   5  10       59.39       58.53     14.15 o 
  -4   5  10      204.05      227.45     16.31 o 
  -3   5  10       43.26       41.97     12.84 o 
  -2   5  10       14.03       14.13     12.67 o 
  -1   5  10        0.11        4.09     12.02 o 
   0   5  10       71.35       63.15     12.85 o 
   1   5  10      133.98      122.96     14.48 o 
   2   5  10        2.88      -11.22     11.22 o 
   3   5  10        1.28       32.13     12.71 o 
   4   5  10       42.85        8.21     11.66 o 
   5   5  10        3.69       44.02     11.99 o 
   6   5  10      104.66       77.99     12.25 o 
   7   5  10       51.27       31.10     11.60 o 
 -13   0  11       17.03       31.28     14.50 o 
 -11   0  11      287.21      282.97     16.79 o 
  -9   0  11      827.22      814.13     20.49 o 
  -7   0  11       12.22       15.61     11.06 o 
  -5   0  11     5572.95     5535.88    104.64 o 
  -3   0  11     2065.27     2054.63     32.26 o 
  -1   0  11     1839.23     1561.06     15.46 o 
   1   0  11        8.30       14.72      6.54 o 
   3   0  11       21.09       38.05      8.12 o 
   5   0  11      704.16      751.96     16.41 o 
   7   0  11       13.24        6.05     13.56 o 
   9   0  11      201.30      199.73     16.59 o 
  11   0  11      201.24      186.08     17.31 o 
  13   0  11      117.39       80.54     16.83 o 
 -14   1  11       12.11       -0.11     12.41 o 
 -13   1  11       20.27       17.95     10.12 o 
 -12   1  11      217.73      224.99     12.05 o 
 -11   1  11       60.91       62.43      9.96 o 
 -10   1  11      137.33      143.08      8.51 o 
  -9   1  11      211.24      212.88      9.81 o 
  -8   1  11        0.12        1.22      6.91 o 
  -7   1  11      278.33      281.33     10.46 o 
  -6   1  11      100.27      112.57      8.27 o 
  -5   1  11        0.18       -0.05      4.62 o 
  -4   1  11     1839.61     1863.15     14.09 o 
  -3   1  11     3389.88     3306.47     40.13 o 
  -2   1  11     1826.44     1819.25     23.94 o 
  -1   1  11     1611.15     1785.11     13.40 o 
   0   1  11     2631.12     2805.76     14.09 o 
   1   1  11     1836.41     1887.15     32.21 o 
   2   1  11       11.72       17.40      5.11 o 
   3   1  11      140.06       97.21      9.39 o 
   4   1  11      253.24      309.99     13.86 o 
   5   1  11       26.86       23.51      7.56 o 
   6   1  11      206.85      195.77      9.62 o 
   7   1  11       61.07       73.95      9.79 o 
   8   1  11       79.32       85.16     10.56 o 
   9   1  11      129.43      142.87     18.69 o 
  10   1  11       11.83       21.30     11.04 o 
  11   1  11       20.25       24.99     13.46 o 
  12   1  11        5.47       -7.21     10.56 o 
  13   1  11       33.80       49.21     11.38 o 
 -13   2  11       11.25       20.65      9.61 o 
 -12   2  11      124.89      135.48     13.32 o 
 -11   2  11       17.71       21.47      7.51 o 
 -10   2  11      146.02      156.51      9.80 o 
  -9   2  11      118.62      133.36     10.06 o 
  -8   2  11      125.33      126.98      7.72 o 
  -7   2  11      579.59      578.27     18.51 o 
  -6   2  11      674.85      684.23     15.26 o 
  -5   2  11      298.45      302.58      8.49 o 
  -4   2  11        0.44        8.59      4.73 o 
  -3   2  11        0.71       -1.02      4.20 o 
  -2   2  11      159.25      144.38      7.01 o 
  -1   2  11     1807.15     1868.98     29.06 o 
   0   2  11     2708.24     2585.68     27.61 o 
   1   2  11       53.05       62.64      5.17 o 
   2   2  11      797.19      775.56     31.99 o 
   3   2  11      713.40      718.44     10.11 o 
   4   2  11       66.81       61.07     10.52 o 
   5   2  11     1168.23     1161.23     14.53 o 
   6   2  11        3.68       -3.51     14.90 o 
   7   2  11       55.75       48.53     17.07 o 
   8   2  11       57.22       51.23     16.42 o 
   9   2  11        7.51       15.68     15.90 o 
  10   2  11      165.44      104.92     17.51 o 
  11   2  11        2.18       38.00     16.26 o 
  12   2  11       11.67        4.34     16.19 o 
  13   2  11       21.33       66.08     18.29 o 
 -12   3  11        5.60       12.11     10.13 o 
 -11   3  11      469.75      437.42     20.24 o 
 -10   3  11        1.21       -4.39     14.20 o 
  -9   3  11        1.57      -12.84     13.30 o 
  -8   3  11       23.00       21.43     11.12 o 
  -7   3  11        0.07        3.54     11.16 o 
  -6   3  11      211.28      217.56     10.19 o 
  -5   3  11        0.25        6.38      8.38 o 
  -4   3  11       81.63       84.90      8.35 o 
  -3   3  11      701.78      676.84     16.67 o 
  -2   3  11      111.14       98.20      8.73 o 
  -1   3  11        0.06       -5.59      6.98 o 
   0   3  11        0.96        0.23      6.58 o 
   1   3  11        0.09        7.17      7.08 o 
   2   3  11       57.43       64.87      7.85 o 
   3   3  11     1740.85     1759.39     15.52 o 
   4   3  11      900.17      900.79     32.41 o 
   5   3  11        1.98       12.17     12.71 o 
   6   3  11       18.99       39.00      9.11 o 
   7   3  11      130.16      100.38     15.84 o 
   8   3  11       60.19       39.75     15.73 o 
   9   3  11       62.13       70.12     16.57 o 
  10   3  11       35.12       15.76     15.48 o 
  11   3  11       43.82       78.24     17.54 o 
  12   3  11        9.01       -1.30     17.01 o 
 -10   4  11       23.60       11.27     15.58 o 
  -9   4  11      242.06      281.73     18.44 o 
  -8   4  11       65.59       81.39      9.76 o 
  -7   4  11        5.27        9.06      9.00 o 
  -6   4  11       60.91       49.07      9.52 o 
  -5   4  11        0.01        1.76      8.28 o 
  -4   4  11        3.76        8.56      8.25 o 
  -3   4  11       10.62        2.58     11.01 o 
  -2   4  11       34.79       33.15     12.32 o 
  -1   4  11      205.26      180.71     14.14 o 
   0   4  11      203.91      185.69     13.04 o 
   1   4  11      107.47      107.27     12.85 o 
   2   4  11       13.43        7.55     11.38 o 
   3   4  11      111.51       84.56     12.82 o 
   5   4  11        6.21       11.65      8.59 o 
   6   4  11       84.69       70.67      9.47 o 
   7   4  11       92.97      113.29     16.60 o 
   8   4  11       56.14       69.10     10.80 o 
   9   4  11       87.83       69.51     15.71 o 
  10   4  11       15.19       49.62     17.12 o 
  -7   5  11       43.44       49.86     14.59 o 
  -6   5  11       24.52       25.90     14.12 o 
  -5   5  11        0.59       -4.77     14.01 o 
  -4   5  11       50.12       52.38     13.60 o 
  -3   5  11       40.11       38.22     12.27 o 
  -2   5  11        9.34       10.65     11.25 o 
  -1   5  11       38.93       45.61     12.31 o 
   0   5  11        3.36       -7.94     11.73 o 
   1   5  11       68.36       63.40     12.70 o 
   2   5  11       16.30        6.45     11.67 o 
   3   5  11        5.89       23.45     12.10 o 
   4   5  11       14.71       -0.29     11.03 o 
   5   5  11        3.68       11.89     11.69 o 
   6   5  11        6.13      -12.33     12.33 o 
   7   5  11        0.68       18.69     12.85 o 
 -14   0  12       11.36       52.66     15.31 o 
 -12   0  12      908.66      836.59     23.16 o 
 -10   0  12       85.30       84.37     13.29 o 
  -8   0  12       68.89       68.48     13.70 o 
  -6   0  12        9.96       10.98      5.43 o 
  -4   0  12     1054.89     1022.61     13.79 o 
  -2   0  12        5.30        0.31      2.91 o 
   0   0  12      221.13      187.88      8.37 o 
   2   0  12        1.69       12.69      7.50 o 
   4   0  12     1181.05     1220.65     17.79 o 
   6   0  12      290.69      326.79     14.88 o 
   8   0  12       10.89        9.90     15.34 o 
  10   0  12      120.91      141.25     16.29 o 
  12   0  12      253.07      302.60     19.08 o 
 -14   1  12       12.18       23.34     11.10 o 
 -13   1  12       95.96       84.57     10.67 o 
 -12   1  12        5.22        5.32     10.16 o 
 -11   1  12        0.01        1.79     18.57 o 
 -10   1  12      113.16      117.99      7.73 o 
  -9   1  12        8.40       11.27      7.05 o 
  -8   1  12      514.33      514.65     11.48 o 
  -7   1  12        3.11        0.64      6.15 o 
  -6   1  12        5.42        2.01      5.19 o 
  -5   1  12      394.50      353.24      9.62 o 
  -4   1  12        5.01        2.47      3.54 o 
  -3   1  12     2330.63     2494.92     14.80 o 
  -2   1  12      318.02      347.25      7.77 o 
  -1   1  12      176.92      178.23      4.69 o 
   0   1  12      133.79      153.44     12.63 o 
   1   1  12        7.63        9.78      4.94 o 
   2   1  12       92.05      125.35     14.19 o 
   3   1  12        0.84        1.33      8.83 o 
   4   1  12      417.00      413.31      8.96 o 
   5   1  12      205.53      160.66      8.72 o 
   6   1  12       13.03        1.79      8.92 o 
   7   1  12      604.91      664.67     13.34 o 
   8   1  12      262.94      252.31     11.86 o 
   9   1  12       27.17       26.65      9.94 o 
  10   1  12        5.47        4.04      9.58 o 
  11   1  12      118.63      128.84     17.16 o 
  12   1  12        3.07       -0.75     10.64 o 
  13   1  12       11.48       33.70     27.42 o 
 -13   2  12       43.60       27.09     10.28 o 
 -12   2  12       56.35       46.40      9.59 o 
 -11   2  12       82.35       70.23      7.99 o 
 -10   2  12       74.72       66.68      7.66 o 
  -9   2  12      116.43       95.31      7.63 o 
  -8   2  12        2.82       -6.76      6.76 o 
  -7   2  12     1752.58     1695.27     16.77 o 
  -6   2  12      237.21      253.90      8.79 o 
  -5   2  12      186.45      177.13      6.67 o 
  -4   2  12       62.83       59.14      5.10 o 
  -3   2  12        0.63        3.62      4.38 o 
  -2   2  12      204.50      159.96      7.38 o 
  -1   2  12      288.01      280.36      9.19 o 
   0   2  12      613.78      699.53      6.35 o 
   1   2  12      964.07      984.85     22.06 o 
   2   2  12      496.29      533.87     13.45 o 
   3   2  12      122.77      104.39     10.18 o 
   4   2  12        4.87       -0.43     10.03 o 
   5   2  12       19.87       26.66     11.50 o 
   6   2  12      315.01      301.03     18.09 o 
   7   2  12      120.31      123.88     17.40 o 
   8   2  12       63.89       76.73     16.30 o 
   9   2  12        9.76       -6.37     15.86 o 
  10   2  12       96.56      109.82     17.36 o 
  11   2  12        4.79        8.60     15.60 o 
  12   2  12       89.10       74.37     17.86 o 
  13   2  12       86.45       97.32     19.48 o 
 -12   3  12       14.97       37.44     14.65 o 
 -11   3  12       26.62       10.83     14.52 o 
 -10   3  12      220.83      211.91     16.77 o 
  -9   3  12       80.80       67.07     14.14 o 
  -8   3  12       59.35       85.46     12.40 o 
  -7   3  12       27.23       17.89      8.02 o 
  -6   3  12     1218.67     1287.90     16.82 o 
  -5   3  12      514.89      508.95     12.35 o 
  -4   3  12       29.98       28.04      8.20 o 
  -3   3  12      541.15      558.42     11.85 o 
  -2   3  12        8.79        2.03      7.36 o 
  -1   3  12       38.76       25.27      7.11 o 
   0   3  12       44.99       36.25      8.70 o 
   1   3  12       16.04       22.68      7.12 o 
   2   3  12        3.81       13.42      9.59 o 
   3   3  12       29.84       42.44      7.51 o 
   4   3  12      640.03      648.93     10.11 o 
   5   3  12       35.07       46.74      7.20 o 
   6   3  12       63.19       52.74     15.05 o 
   7   3  12       29.77        2.00     14.41 o 
   8   3  12       19.46       33.19     15.44 o 
   9   3  12        5.49       16.95     15.34 o 
  10   3  12        6.35        4.25     15.97 o 
  11   3  12       34.92       52.89     17.39 o 
 -10   4  12      180.14      166.37     12.73 o 
  -9   4  12       38.03       35.32     10.26 o 
  -8   4  12        3.02       19.75      9.47 o 
  -7   4  12      222.21      229.31     11.52 o 
  -6   4  12        2.35       -1.04      8.81 o 
  -5   4  12        1.36       -1.41     13.27 o 
  -4   4  12       50.07       47.85      8.39 o 
  -3   4  12       36.85       48.83     11.74 o 
  -2   4  12      230.53      230.80     14.28 o 
  -1   4  12      122.61      119.27     12.89 o 
   0   4  12      186.84      122.70     13.35 o 
   1   4  12       44.68       25.93     11.41 o 
   2   4  12       93.72       73.10     12.48 o 
   3   4  12       42.69       24.65     11.55 o 
   4   4  12        6.50       18.22     12.83 o 
   5   4  12        0.95       -1.83     12.83 o 
   6   4  12       16.72       17.82      8.90 o 
   7   4  12       50.48       69.42     12.90 o 
   8   4  12       60.32       46.19     14.88 o 
   9   4  12        0.51        9.07     15.17 o 
  -7   5  12      102.07      108.88     15.67 o 
  -6   5  12        0.12        4.12     13.80 o 
  -5   5  12       18.95       24.19     13.48 o 
  -4   5  12       13.65        3.79     13.30 o 
  -3   5  12       29.66       63.08     13.85 o 
  -2   5  12        1.13      -11.04     11.63 o 
  -1   5  12        5.73       16.79     12.03 o 
   0   5  12        0.69       -9.43     11.67 o 
   1   5  12       55.43       58.66     12.55 o 
   2   5  12      112.06       85.95     13.57 o 
   3   5  12        6.56       10.43     12.32 o 
   4   5  12       11.93        3.35     12.48 o 
   5   5  12        0.02       11.57     13.01 o 
   6   5  12        5.04      -12.05     12.05 o 
 -13   0  13      146.06      138.43     16.07 o 
 -11   0  13        4.10        8.34     13.90 o 
  -9   0  13        4.77        1.44     13.07 o 
  -7   0  13      254.84      247.46     14.75 o 
  -5   0  13       96.18       88.30      4.60 o 
  -3   0  13      676.61      660.26     31.14 o 
  -1   0  13       29.06       12.24      7.04 o 
   1   0  13       28.67       20.93      7.67 o 
   3   0  13      139.39      134.58      9.46 o 
   5   0  13       23.61        7.98     11.94 o 
   7   0  13       13.83        8.79     13.61 o 
   9   0  13        6.06        8.38     14.30 o 
  11   0  13      387.43      416.56     19.65 o 
  13   0  13      250.24      256.63     19.30 o 
 -14   1  13       29.88       88.14     23.74 o 
 -13   1  13       16.07       35.76     10.27 o 
 -12   1  13       33.52       44.59     13.45 o 
 -11   1  13       80.59       90.05     11.58 o 
 -10   1  13       58.84       56.82      9.38 o 
  -9   1  13        4.26        8.11      6.56 o 
  -8   1  13      420.99      419.29     20.67 o 
  -7   1  13      131.90      123.01      6.90 o 
  -6   1  13      262.35      260.55     15.19 o 
  -5   1  13        1.69        4.67      4.09 o 
  -4   1  13        7.88        3.98      3.80 o 
  -3   1  13       23.86       36.47      4.16 o 
  -2   1  13      644.26      610.65     11.89 o 
  -1   1  13       26.41       18.57      4.02 o 
   0   1  13      644.18      659.30     23.59 o 
   1   1  13      390.30      432.69     17.70 o 
   2   1  13     5040.95     5287.54     39.23 o 
   3   1  13      343.03      311.70     12.21 o 
   4   1  13      321.49      285.26     12.91 o 
   5   1  13       14.60       10.90      6.59 o 
   6   1  13      208.84      192.25     14.35 o 
   7   1  13       50.90       47.58     10.18 o 
   8   1  13      308.16      307.04     12.13 o 
   9   1  13       25.23       36.45     10.41 o 
  10   1  13        9.37       13.70     10.34 o 
  11   1  13        3.63       35.76     10.74 o 
  12   1  13       44.68       27.45     10.72 o 
  13   1  13        2.03       17.85     16.96 o 
 -13   2  13       60.74       56.09     10.05 o 
 -12   2  13        0.49        1.39      9.48 o 
 -11   2  13        3.24       16.37      6.89 o 
 -10   2  13       52.58       56.43      7.49 o 
  -9   2  13      212.53      185.87      7.98 o 
  -8   2  13        8.78       14.54      9.15 o 
  -7   2  13      161.51      164.40     11.95 o 
  -6   2  13        3.15        5.60      6.21 o 
  -5   2  13       30.75       27.64      5.96 o 
  -4   2  13      585.24      567.02     10.19 o 
  -3   2  13      424.66      425.41     21.00 o 
  -2   2  13      172.27      159.57      7.16 o 
  -1   2  13      222.87      246.50      8.02 o 
   0   2  13       14.17        6.47      3.96 o 
   1   2  13     1115.73     1109.08     18.24 o 
   2   2  13      288.12      304.19     12.45 o 
   3   2  13       73.03       85.32     10.65 o 
   4   2  13       31.36       20.23     10.10 o 
   5   2  13      424.27      439.45     25.09 o 
   6   2  13     1982.62     2046.11     29.71 o 
   7   2  13      320.15      343.37     18.65 o 
   8   2  13      314.39      283.22     19.05 o 
   9   2  13        0.40       -4.64     15.90 o 
  10   2  13      242.90      267.77     19.17 o 
  11   2  13        4.90        5.78     16.53 o 
  12   2  13        3.92       33.48     17.31 o 
 -12   3  13        3.95       31.17     15.05 o 
 -11   3  13       15.61       -3.79     13.55 o 
 -10   3  13        1.50       -8.57     13.83 o 
  -9   3  13       44.44       51.27     14.23 o 
  -8   3  13       12.23       25.29     12.49 o 
  -7   3  13       56.02       55.98      8.60 o 
  -6   3  13       30.56       28.47      8.93 o 
  -5   3  13       21.36       25.62      8.50 o 
  -4   3  13       16.25       15.66      8.32 o 
  -3   3  13      152.56      142.02      8.95 o 
  -2   3  13      323.51      312.93     10.01 o 
  -1   3  13       14.80       12.93      7.55 o 
   0   3  13       66.53       78.61     14.49 o 
   1   3  13       57.20       46.00      7.62 o 
   2   3  13      432.30      437.87     14.32 o 
   3   3  13      718.15      725.77     17.23 o 
   4   3  13        0.81       11.27     10.75 o 
   5   3  13     1075.77     1103.63     15.62 o 
   6   3  13      115.10      102.03     14.66 o 
   7   3  13       38.45       28.81     15.33 o 
   8   3  13        8.51       14.46     15.56 o 
   9   3  13       25.32       23.97     15.27 o 
  10   3  13        7.41       17.29     17.00 o 
  11   3  13       16.85       47.35     17.50 o 
 -10   4  13        2.87      -11.23     11.23 o 
  -9   4  13       20.00       23.91     10.10 o 
  -8   4  13       15.97       22.94      9.74 o 
  -7   4  13       22.80       15.80     10.52 o 
  -6   4  13       15.95       11.35     11.40 o 
  -5   4  13        2.49       -1.12      8.76 o 
  -4   4  13        0.83        1.98      8.16 o 
  -3   4  13       22.38       24.93      7.94 o 
  -2   4  13       18.99       24.83     12.46 o 
  -1   4  13       43.20       37.96     11.47 o 
   0   4  13        5.04       -9.64     10.66 o 
   1   4  13       22.21       29.13     12.28 o 
   2   4  13       91.99       74.47     12.40 o 
   3   4  13       14.39        6.19      8.00 o 
   4   4  13        0.01        1.02     12.75 o 
   5   4  13        3.31      -13.16     13.59 o 
   6   4  13        6.04       16.12     14.28 o 
   7   4  13       88.45       86.96     10.65 o 
   8   4  13        0.23      -14.30     14.30 o 
   9   4  13       40.66       72.79     17.75 o 
  -6   5  13        2.33       -1.56     14.05 o 
  -5   5  13       44.06       73.42     14.74 o 
  -4   5  13       40.14       10.31     12.80 o 
  -3   5  13       17.41       34.13     12.92 o 
  -2   5  13        8.41       -9.16     12.58 o 
  -1   5  13       61.94       81.00     13.91 o 
   0   5  13        0.77      -11.64     11.64 o 
   1   5  13        2.63       10.04     11.77 o 
   2   5  13       61.50       43.31     13.04 o 
   3   5  13       39.93       36.09     12.80 o 
   4   5  13       43.63       30.46     12.40 o 
   5   5  13        7.07       13.53     13.10 o 
   6   5  13       21.96       -5.75     11.71 o 
 -14   0  14        0.35       -4.74     12.96 o 
 -12   0  14      115.79       92.39     14.43 o 
 -10   0  14      146.58      148.22     15.36 o 
  -8   0  14      223.04      227.72     15.57 o 
  -6   0  14      372.52      354.31     14.37 o 
  -4   0  14      608.84      556.41     15.02 o 
  -2   0  14     1415.75     1278.88     76.12 o 
   0   0  14      755.37      661.88     13.27 o 
   2   0  14       10.05       23.83      8.52 o 
   4   0  14      432.05      351.21     13.57 o 
   6   0  14       45.49       54.18     13.74 o 
   8   0  14      892.73      935.28     22.59 o 
  10   0  14      140.91       91.79     15.55 o 
  12   0  14       16.18        8.65     15.23 o 
 -13   1  14        0.97        5.28     15.61 o 
 -12   1  14        1.25        5.26      9.32 o 
 -11   1  14       47.28       71.52     10.03 o 
 -10   1  14       15.36       12.92      8.96 o 
  -9   1  14      169.16      167.49     10.31 o 
  -8   1  14       42.50       43.08      9.53 o 
  -7   1  14        6.66        3.40      6.42 o 
  -6   1  14      261.66      261.01      7.97 o 
  -5   1  14        5.78       13.78      4.25 o 
  -4   1  14      267.02      219.59      7.07 o 
  -3   1  14      351.40      339.50      6.02 o 
  -2   1  14      223.27      217.36      8.46 o 
  -1   1  14      216.92      223.30      5.99 o 
   0   1  14      341.52      313.68      7.22 o 
   1   1  14     2074.21     1962.02     43.69 o 
   2   1  14      805.99      840.72     10.65 o 
   3   1  14       13.17        7.96      6.16 o 
   4   1  14      325.07      306.26      9.12 o 
   5   1  14      176.92      179.72     10.11 o 
   6   1  14        3.33        1.39      9.55 o 
   7   1  14        0.05       -0.26      9.99 o 
   8   1  14       20.52       29.80     10.25 o 
   9   1  14        0.16       -2.25      9.82 o 
  10   1  14       32.06       33.66     10.14 o 
  11   1  14      131.57      133.60     11.51 o 
  12   1  14       43.95       26.90     22.89 o 
  13   1  14        0.41        6.01     17.22 o 
 -13   2  14        0.51       36.48     14.36 o 
 -12   2  14       46.06       52.89     16.59 o 
 -11   2  14       87.65      102.90     13.34 o 
 -10   2  14      171.77      158.12      9.99 o 
  -9   2  14      143.46      137.80     17.36 o 
  -8   2  14      249.84      243.28     10.16 o 
  -7   2  14      352.85      368.28     10.58 o 
  -6   2  14      196.50      180.84      7.52 o 
  -5   2  14      312.20      309.88     11.92 o 
  -4   2  14      193.12      198.32      6.44 o 
  -3   2  14      199.10      193.38      8.31 o 
  -2   2  14        0.05       -1.50      6.21 o 
  -1   2  14       87.05       71.67      6.93 o 
   0   2  14      634.40      673.22     10.01 o 
   1   2  14      342.05      340.74     12.99 o 
   2   2  14      115.73      128.27     11.16 o 
   3   2  14      244.60      245.39     12.74 o 
   4   2  14      295.56      282.47     13.96 o 
   5   2  14       96.94      108.81     17.14 o 
   6   2  14       34.22       45.91     17.14 o 
   7   2  14      452.08      473.42     20.20 o 
   8   2  14      255.91      230.48     18.67 o 
   9   2  14        2.31       -4.32     16.47 o 
  10   2  14        2.97       16.52     16.85 o 
  11   2  14       19.48       -9.98     16.80 o 
  12   2  14        0.00       30.50     17.37 o 
 -12   3  14        0.69       18.48     14.66 o 
 -11   3  14       29.19        6.53     13.90 o 
 -10   3  14       15.14       -6.23     12.80 o 
  -9   3  14       99.96      119.43     14.22 o 
  -8   3  14      393.82      443.93     32.69 o 
  -7   3  14       40.29       47.99      9.04 o 
  -6   3  14        0.96       -7.23      7.77 o 
  -5   3  14        0.12       -3.09      7.83 o 
  -4   3  14     2125.20     2168.84     67.97 o 
  -3   3  14      206.47      201.38     10.50 o 
  -2   3  14       53.05       39.97      7.97 o 
  -1   3  14        0.26        6.14      7.59 o 
   0   3  14      132.83      123.34     19.02 o 
   1   3  14        0.64        4.98      7.90 o 
   2   3  14     1046.46     1042.34     19.48 o 
   3   3  14        1.59        7.87     11.52 o 
   4   3  14       10.09        3.34     10.97 o 
   5   3  14       24.40       47.61     15.90 o 
   6   3  14      318.45      293.35     17.37 o 
   7   3  14       48.37       53.20     15.89 o 
   8   3  14       10.93       11.82     16.22 o 
   9   3  14        8.56        0.34     16.07 o 
  10   3  14       91.17      132.25     18.21 o 
  11   3  14       19.36      -14.18     17.62 o 
 -10   4  14       15.32       13.35     11.56 o 
  -9   4  14       23.08       36.69     10.33 o 
  -8   4  14       46.03       42.80      9.90 o 
  -7   4  14      121.51      140.76     11.14 o 
  -6   4  14       10.21       -4.53      9.00 o 
  -5   4  14      249.20      283.07     11.37 o 
  -4   4  14      279.10      295.62     10.86 o 
  -3   4  14       24.19       31.47      8.04 o 
  -2   4  14       62.98       79.02      8.39 o 
  -1   4  14       17.52       26.72     11.71 o 
   0   4  14       26.85       15.13     11.26 o 
   1   4  14        5.73       14.75     11.58 o 
   2   4  14       93.09       85.51     12.63 o 
   3   4  14       95.74       75.54     12.76 o 
   4   4  14        6.84      -13.40     13.40 o 
   5   4  14        3.13      -11.99     14.17 o 
   6   4  14        8.15       29.38     15.03 o 
   7   4  14       28.59        6.90     15.19 o 
   8   4  14       80.20       55.94     16.13 o 
   9   4  14       76.20       87.72     17.56 o 
  -6   5  14        0.28      -13.66     13.66 o 
  -5   5  14       21.38       31.49     14.45 o 
  -4   5  14        3.65      -13.16     13.16 o 
  -3   5  14       33.54       55.33     14.02 o 
  -2   5  14       28.03       11.96     12.86 o 
  -1   5  14       44.36       61.44     14.03 o 
   0   5  14       13.56        1.50     11.68 o 
   1   5  14       27.26       29.63     12.07 o 
   2   5  14       14.82        6.70     12.21 o 
   3   5  14        6.97       -2.47     12.18 o 
   4   5  14        9.92        4.33     11.81 o 
   5   5  14       36.60       48.95     12.69 o 
 -13   0  15       61.94       88.38     15.85 o 
 -11   0  15       16.63       55.25     14.85 o 
  -9   0  15     1060.35     1038.39     22.47 o 
  -7   0  15      269.61      223.96     14.44 o 
  -5   0  15     1742.00     1680.61     15.33 o 
  -3   0  15       13.53        8.67      3.40 o 
  -1   0  15      843.31      841.51     14.80 o 
   1   0  15     6235.43     6390.26     35.59 o 
   3   0  15     1327.48     1324.26     19.55 o 
   5   0  15      168.78      204.93     14.06 o 
   7   0  15        0.03        6.39     14.18 o 
   9   0  15        6.13       -1.73     14.01 o 
  11   0  15       10.96       43.02     16.09 o 
  13   0  15       17.85       36.92     16.91 o 
 -13   1  15        3.01       -4.39      9.97 o 
 -12   1  15       35.48       60.37     12.06 o 
 -11   1  15      240.01      219.46     11.61 o 
 -10   1  15      324.86      312.54     11.64 o 
  -9   1  15      295.71      272.72     17.47 o 
  -8   1  15       13.62       23.31      9.00 o 
  -7   1  15      118.44      112.81     14.06 o 
  -6   1  15      368.47      368.60      6.63 o 
  -5   1  15        0.20       -3.17      4.37 o 
  -4   1  15      140.86      143.40      5.43 o 
  -3   1  15        0.93        4.00      4.31 o 
  -2   1  15     1667.99     1643.97     10.66 o 
  -1   1  15     1293.64     1355.58     38.23 o 
   0   1  15      558.90      610.61      9.14 o 
   1   1  15       51.70       64.65      6.19 o 
   2   1  15        2.08       -1.54      6.07 o 
   3   1  15       27.30       22.09      6.72 o 
   4   1  15      728.34      718.03     17.48 o 
   5   1  15       96.55       92.32      7.69 o 
   6   1  15       58.53       54.19     10.14 o 
   7   1  15      186.17      161.60     11.39 o 
   8   1  15       19.38       20.11     10.15 o 
   9   1  15        5.70       12.06     10.32 o 
  10   1  15       12.98       25.94     10.66 o 
  11   1  15        0.13       -8.40     10.51 o 
  12   1  15        8.86       38.41     17.15 o 
  13   1  15        0.53      -11.99     17.27 o 
 -13   2  15       43.85       64.05     10.21 o 
 -12   2  15       20.24       14.68      9.13 o 
 -11   2  15       25.56       30.03      9.40 o 
 -10   2  15        3.10       -3.74      8.75 o 
  -9   2  15      113.21      104.86      9.78 o 
  -8   2  15      246.41      283.99     12.71 o 
  -7   2  15      451.49      474.91     17.07 o 
  -6   2  15      942.50      916.58     11.30 o 
  -5   2  15       73.27       63.67      6.16 o 
  -4   2  15      541.51      501.62     11.69 o 
  -3   2  15      283.30      301.58      9.48 o 
  -2   2  15       20.02        7.22      6.47 o 
  -1   2  15       13.19       12.15      6.63 o 
   0   2  15      829.98      784.14     11.94 o 
   1   2  15      393.08      363.93      9.10 o 
   2   2  15      207.60      209.35     12.15 o 
   3   2  15      375.26      405.91     14.57 o 
   4   2  15        7.43       13.26     11.53 o 
   5   2  15      160.67      148.19     10.59 o 
   6   2  15       91.98      117.48     17.60 o 
   7   2  15      133.21      114.25     16.97 o 
   8   2  15      394.70      361.30     19.95 o 
   9   2  15        2.71       11.01     17.05 o 
  10   2  15      136.08      103.64     18.32 o 
  11   2  15        5.68        5.44     16.91 o 
  12   2  15       15.00       23.02     17.02 o 
 -11   3  15        2.35       -1.71     13.30 o 
 -10   3  15        3.72      -13.38     13.38 o 
  -9   3  15       52.90       57.59     25.94 o 
  -8   3  15       31.82       52.32      9.81 o 
  -7   3  15       40.13       47.99      9.04 o 
  -6   3  15       26.77       14.51      8.78 o 
  -5   3  15        0.45       -3.38      8.23 o 
  -4   3  15       16.39       22.74      8.37 o 
  -3   3  15      324.40      334.00     11.03 o 
  -2   3  15      180.61      161.95      9.47 o 
  -1   3  15     1755.89     1696.10     17.66 o 
   0   3  15      151.17      123.87      8.81 o 
   1   3  15       46.57       44.12      8.34 o 
   2   3  15      117.87      135.02     12.38 o 
   3   3  15       77.33       81.95     12.04 o 
   4   3  15      481.30      444.60     15.48 o 
   5   3  15       48.59       48.77     18.51 o 
   6   3  15      147.80      120.31     15.96 o 
   7   3  15       26.62       35.83     15.88 o 
   8   3  15        1.31      -16.09     16.09 o 
   9   3  15        1.56       -2.51     16.49 o 
  10   3  15        0.24       17.80     17.29 o 
  11   3  15       33.86       -5.06     17.53 o 
  -9   4  15       10.99       11.68     10.29 o 
  -8   4  15       16.19       12.66     10.78 o 
  -7   4  15        2.89       12.57      9.37 o 
  -6   4  15        4.49       -1.21      8.99 o 
  -5   4  15      334.01      341.13     12.13 o 
  -4   4  15       33.20       36.30      9.01 o 
  -3   4  15      152.16      140.23      9.55 o 
  -2   4  15        6.57        6.67      8.00 o 
  -1   4  15      101.36      113.85      8.44 o 
   0   4  15       77.17       79.40     12.85 o 
   1   4  15      129.41      106.73     13.51 o 
   2   4  15       84.37       77.69     12.75 o 
   3   4  15       46.36       27.28     11.73 o 
   4   4  15       38.81       15.45     13.39 o 
   5   4  15       49.87       43.02     15.01 o 
   6   4  15        0.44       16.31     14.94 o 
   7   4  15       96.68       67.22     15.85 o 
   8   4  15       26.44       37.82     16.54 o 
   9   4  15       13.53        0.06     16.85 o 
  -6   5  15       87.71       92.83     15.44 o 
  -5   5  15       39.25       53.39     14.72 o 
  -4   5  15       91.98       71.07     15.04 o 
  -3   5  15        2.07       10.19     12.64 o 
  -2   5  15      104.92       88.49     14.11 o 
  -1   5  15       42.70       46.82     13.74 o 
   0   5  15        0.04      -10.01     13.13 o 
   1   5  15       21.64       19.66     11.68 o 
   2   5  15        2.65       -0.79     11.89 o 
   3   5  15       40.48       33.40     12.76 o 
   4   5  15        0.85       -1.57     12.16 o 
   5   5  15        8.55       35.99     12.52 o 
 -12   0  16      225.07      256.22     17.36 o 
 -10   0  16       12.47        3.37     13.33 o 
  -8   0  16       19.45        2.48     13.30 o 
  -6   0  16      251.40      239.99      9.33 o 
  -4   0  16      139.01      138.71     11.11 o 
  -2   0  16     3383.34     3060.54    157.75 o 
   0   0  16      508.49      560.64     13.50 o 
   2   0  16      669.40      722.91     15.42 o 
   4   0  16      146.32      157.97     12.60 o 
   6   0  16        9.20       13.40     14.29 o 
   8   0  16        0.12       -8.23     13.79 o 
  10   0  16        8.67       21.63     15.25 o 
  12   0  16       28.51       17.98     15.24 o 
 -13   1  16       20.62       17.96     17.12 o 
 -12   1  16        0.09        8.91     17.67 o 
 -11   1  16       36.36       41.71     10.90 o 
 -10   1  16       40.36       67.19     11.07 o 
  -9   1  16      324.50      349.26     17.94 o 
  -8   1  16      156.92      167.22     10.26 o 
  -7   1  16      338.99      331.07      8.38 o 
  -6   1  16      243.20      248.33     13.48 o 
  -5   1  16      681.28      667.39      7.58 o 
  -4   1  16      667.12      612.12      7.96 o 
  -3   1  16       48.73       35.73      4.81 o 
  -2   1  16       76.45       76.22      4.79 o 
  -1   1  16       16.12       12.97      6.23 o 
   0   1  16        8.04        5.58      5.73 o 
   1   1  16        0.09       -3.68      5.99 o 
   2   1  16      222.52      193.54      7.84 o 
   3   1  16       65.16       75.52      7.41 o 
   4   1  16      171.54      163.94     13.41 o 
   5   1  16      433.51      459.43     17.36 o 
   6   1  16        8.56       -2.35      9.90 o 
   7   1  16      199.94      191.85     11.57 o 
   8   1  16      288.38      267.58     14.37 o 
   9   1  16       15.26        8.48     11.04 o 
  10   1  16       58.24       60.97     16.23 o 
  11   1  16       37.29       33.71     10.77 o 
  12   1  16       28.48       46.83     17.50 o 
 -12   2  16       24.64       -0.93      9.46 o 
 -11   2  16      479.17      533.89     13.86 o 
 -10   2  16        0.68        9.55     12.33 o 
  -9   2  16       66.10      115.78     12.72 o 
  -8   2  16       58.47       54.63      7.01 o 
  -7   2  16        2.06        2.88      6.17 o 
  -6   2  16      140.81      137.24      7.38 o 
  -5   2  16      170.62      170.96      7.29 o 
  -4   2  16      243.85      247.74      9.15 o 
  -3   2  16     1920.13     1929.44     53.67 o 
  -2   2  16       68.43       51.24      7.40 o 
  -1   2  16       16.88       18.11      9.41 o 
   0   2  16        0.17        1.04      6.81 o 
   1   2  16        0.00        1.73     10.36 o 
   2   2  16      155.89      153.20     11.92 o 
   3   2  16      880.32      889.68     18.64 o 
   4   2  16      636.82      593.59     18.10 o 
   5   2  16       68.20       65.27     10.57 o 
   6   2  16        0.00       -1.99     15.90 o 
   7   2  16        0.17      -14.60     15.70 o 
   8   2  16        5.66       31.85     16.41 o 
   9   2  16      227.17      212.10     19.44 o 
  10   2  16       17.23       15.93     16.82 o 
  11   2  16        0.13       12.55     16.89 o 
 -11   3  16        4.09        9.66     10.49 o 
 -10   3  16       34.65       10.27     10.13 o 
  -9   3  16       62.32       88.95      9.99 o 
  -8   3  16      338.69      398.30     29.14 o 
  -7   3  16      291.50      299.72     11.95 o 
  -6   3  16        4.52        6.13      8.06 o 
  -5   3  16       34.90       22.85      8.21 o 
  -4   3  16       68.15       70.75      8.19 o 
  -3   3  16       26.60       31.77      8.26 o 
  -2   3  16      971.74      892.57     14.16 o 
  -1   3  16       20.86       14.57      8.29 o 
   0   3  16      328.61      292.74     10.13 o 
   1   3  16      185.94      150.31      9.46 o 
   2   3  16      252.32      252.01     13.48 o 
   3   3  16      203.70      197.55     13.27 o 
   4   3  16        8.88        5.91     10.99 o 
   5   3  16       17.22       15.11     14.27 o 
   6   3  16       40.96       49.63     11.38 o 
   7   3  16       10.72       16.55     15.76 o 
   8   3  16       18.52        9.47     16.03 o 
   9   3  16       20.68       23.88     17.06 o 
  10   3  16       43.32       38.08     17.95 o 
  -9   4  16       55.18       62.31     23.10 o 
  -8   4  16       32.14       44.82     10.50 o 
  -7   4  16       56.89       86.65     14.50 o 
  -6   4  16       16.51       24.84      9.28 o 
  -5   4  16       65.48       62.58      9.41 o 
  -4   4  16       62.17       59.99      8.96 o 
  -3   4  16       41.81       31.08     10.97 o 
  -2   4  16       22.14       26.27      8.29 o 
  -1   4  16       46.76       63.89      9.61 o 
   0   4  16        0.14      -11.73     11.73 o 
   1   4  16        5.60       13.67     11.67 o 
   2   4  16        1.80       11.68     11.46 o 
   3   4  16       77.24       68.18     13.17 o 
   4   4  16        1.14       -5.37     13.61 o 
   5   4  16       46.97       53.24     15.85 o 
   6   4  16       12.58       -6.41     14.98 o 
   7   4  16       18.91       20.57     15.73 o 
   8   4  16        1.74        8.31     16.61 o 
  -5   5  16       27.22       55.56     14.38 o 
  -4   5  16       48.94       66.49     14.80 o 
  -3   5  16        2.55       43.66     13.41 o 
  -2   5  16       25.31       15.17     12.69 o 
  -1   5  16        1.18       11.97     13.52 o 
   0   5  16       16.42       14.93     12.77 o 
   1   5  16       24.01       18.30     13.10 o 
   2   5  16        0.69       -6.99     12.53 o 
   3   5  16       34.01       16.99     13.12 o 
   4   5  16        3.84       -9.00     12.30 o 
 -13   0  17        2.80       -6.40     14.53 o 
 -11   0  17       87.77       66.74     14.13 o 
  -9   0  17      193.47      199.82     15.68 o 
  -7   0  17       30.77       26.02      8.52 o 
  -5   0  17      223.42      208.35     12.71 o 
  -3   0  17     2489.95     2636.45     25.34 o 
  -1   0  17      127.51      128.53     10.24 o 
   1   0  17        5.79       13.46      9.43 o 
   3   0  17     1254.55     1331.22     20.85 o 
   7   0  17      159.44      158.15     15.85 o 
   9   0  17       49.51       51.79     16.14 o 
  11   0  17        8.82       -3.65     15.30 o 
 -13   1  17        1.90       22.35     18.77 o 
 -12   1  17       83.22      115.10     11.11 o 
 -11   1  17       83.57       85.37     10.50 o 
 -10   1  17        0.03        6.95      9.22 o 
  -9   1  17      206.15      186.02     22.36 o 
  -8   1  17      233.65      214.71      7.24 o 
  -7   1  17      387.96      388.47      8.96 o 
  -6   1  17      563.51      569.38      9.59 o 
  -5   1  17        2.29        4.40      8.27 o 
  -4   1  17      418.46      393.16     14.35 o 
  -3   1  17       53.83       42.73      5.02 o 
  -2   1  17       65.49       59.57      5.03 o 
  -1   1  17       20.50       20.74      4.69 o 
   0   1  17       99.63      131.11     11.59 o 
   1   1  17       15.70       24.04      6.50 o 
   2   1  17        0.64       -2.66      6.54 o 
   3   1  17        0.05        5.35      7.14 o 
   4   1  17      505.98      471.85     16.87 o 
   5   1  17       76.30       77.62      9.61 o 
   6   1  17        4.10        1.66      9.77 o 
   7   1  17      374.24      377.17     12.57 o 
   8   1  17      321.92      346.66     12.53 o 
   9   1  17       12.93       17.57     10.40 o 
  10   1  17       16.60       17.78     10.72 o 
  11   1  17        0.12       17.65     16.82 o 
  12   1  17       12.11       38.60     17.74 o 
 -12   2  17       12.07       37.54     21.60 o 
 -11   2  17       22.25       72.94     14.25 o 
 -10   2  17       32.25       44.44     13.25 o 
  -9   2  17        5.99       -2.14      9.21 o 
  -8   2  17      579.79      585.41     13.53 o 
  -7   2  17       95.99      105.07      6.88 o 
  -6   2  17      210.25      211.21      7.62 o 
  -5   2  17     1289.85     1324.40     13.77 o 
  -4   2  17      113.04      110.01      8.41 o 
  -3   2  17        9.67        6.90      7.16 o 
  -2   2  17       95.27       85.89      8.03 o 
  -1   2  17       99.22       81.51     10.40 o 
   0   2  17       32.62       41.14      7.36 o 
   1   2  17        1.02       10.35     11.31 o 
   2   2  17      457.42      470.39     15.95 o 
   3   2  17       75.10       90.24     12.70 o 
   4   2  17        1.87        7.79     12.38 o 
   5   2  17        0.43       11.65     12.08 o 
   6   2  17       13.26       11.39     10.21 o 
   7   2  17        5.20       -8.97     16.11 o 
   8   2  17      223.05      207.37     19.06 o 
   9   2  17       29.63       16.92     17.00 o 
  10   2  17        7.86        4.74     16.59 o 
  11   2  17       14.81       30.61     18.06 o 
 -11   3  17       49.47       26.19     17.24 o 
 -10   3  17       19.57       16.38     19.10 o 
  -9   3  17        6.59       13.57     10.23 o 
  -8   3  17       45.30       48.59      9.52 o 
  -7   3  17      280.61      279.27     11.49 o 
  -6   3  17        0.01       -2.89      8.84 o 
  -5   3  17       15.19       15.90      9.39 o 
  -4   3  17       17.59       12.68      7.67 o 
  -3   3  17       56.83       56.27      8.30 o 
  -2   3  17        1.06       -0.25      8.66 o 
  -1   3  17      400.46      345.87     14.28 o 
   0   3  17      397.26      383.21     23.00 o 
   1   3  17       63.19       66.11      8.55 o 
   2   3  17      125.77      111.76     11.69 o 
   3   3  17        0.18        5.63     10.67 o 
   4   3  17        3.27        6.61     11.08 o 
   5   3  17       36.74       53.16     18.83 o 
   6   3  17       23.34       11.76     21.52 o 
   7   3  17        0.34      -13.48     16.16 o 
   8   3  17        3.52        3.96     16.03 o 
   9   3  17        3.75       17.73     16.52 o 
  10   3  17       32.40       24.94     18.52 o 
  -9   4  17       10.71       12.55     10.28 o 
  -8   4  17       42.41       60.79     11.39 o 
  -7   4  17       45.67       53.50     10.22 o 
  -6   4  17       68.93       83.70     10.75 o 
  -5   4  17       57.32       54.90      9.77 o 
  -4   4  17      138.17      146.91     10.00 o 
  -3   4  17      302.86      284.53     13.30 o 
  -2   4  17       11.91        8.33      8.23 o 
  -1   4  17       46.76       36.91      8.27 o 
   0   4  17       50.32       46.25     18.02 o 
   1   4  17        0.21       -0.68     11.29 o 
   2   4  17       84.34       83.49     13.36 o 
   3   4  17        3.50       -5.40     11.26 o 
   4   4  17       14.11       11.17     10.49 o 
   5   4  17        0.60       12.90     15.22 o 
   6   4  17        8.99      -15.31     15.31 o 
   7   4  17      136.94      157.58     17.55 o 
   8   4  17       15.12       26.80     17.20 o 
  -4   5  17        2.06        2.90     13.77 o 
  -3   5  17        3.16       16.53     13.25 o 
  -2   5  17       73.77       44.91     13.21 o 
  -1   5  17        7.59       25.93     14.01 o 
   0   5  17        1.42        4.80     13.18 o 
   1   5  17       56.68       62.76     14.12 o 
   2   5  17       50.87       46.99     14.28 o 
   3   5  17        1.28       15.86     11.95 o 
   4   5  17        0.01        1.07     12.65 o 
 -12   0  18        4.50      -11.13     13.47 o 
 -10   0  18       32.09       32.65     13.34 o 
  -8   0  18      547.13      539.55     12.67 o 
  -6   0  18      579.12      593.87     17.22 o 
  -4   0  18      908.73      902.12     17.81 o 
  -2   0  18       10.65       13.84      9.68 o 
   0   0  18     1039.87     1138.21     19.18 o 
   2   0  18     1170.05     1251.60     20.15 o 
   4   0  18      126.80      116.40     12.83 o 
   6   0  18        0.02       -6.11     14.79 o 
   8   0  18      126.74      119.72     15.35 o 
  10   0  18       92.49      101.16     16.76 o 
  12   0  18       12.58       27.67     15.96 o 
 -13   1  18      145.90      167.37     12.47 o 
 -12   1  18        3.09        1.14      9.72 o 
 -11   1  18        6.82       12.41      9.23 o 
 -10   1  18        0.92       -9.22      9.22 o 
  -9   1  18       20.34        5.01      6.20 o 
  -8   1  18      442.49      423.16      9.40 o 
  -7   1  18      163.45      164.08      7.72 o 
  -6   1  18       10.95        5.64      6.44 o 
  -5   1  18      231.66      213.07     10.44 o 
  -4   1  18      354.58      317.75      9.33 o 
  -3   1  18      218.20      196.23     10.42 o 
  -2   1  18        6.28        2.16      4.78 o 
  -1   1  18       35.57       30.94      5.96 o 
   0   1  18        7.77       11.25      9.90 o 
   1   1  18      149.58      134.67      7.96 o 
   2   1  18        0.93       -2.09      7.06 o 
   3   1  18       84.22      105.59     14.49 o 
   4   1  18        1.24        6.49     12.10 o 
   5   1  18      475.15      454.68     22.74 o 
   6   1  18      464.59      443.59     22.06 o 
   7   1  18      551.71      542.55     13.80 o 
   8   1  18      134.75      171.21     11.53 o 
   9   1  18       29.60       23.16     17.94 o 
  10   1  18       46.34       29.19     17.01 o 
  11   1  18      255.20      301.79     19.95 o 
  12   1  18       93.10       81.73     18.77 o 
 -12   2  18        7.47       35.31     14.08 o 
 -11   2  18        4.88      -12.30     12.86 o 
 -10   2  18       10.77       10.36      9.68 o 
  -9   2  18       20.55       15.88     11.43 o 
  -8   2  18        0.08        5.34     15.45 o 
  -7   2  18       45.00       67.67      8.85 o 
  -6   2  18        8.97        0.82      6.04 o 
  -5   2  18      442.24      465.74     11.80 o 
  -4   2  18       45.66       34.02      7.62 o 
  -3   2  18      228.64      220.68      9.23 o 
  -2   2  18      127.49       99.50      8.12 o 
  -1   2  18      336.22      331.08     39.72 o 
   0   2  18       12.32        9.84      7.36 o 
   1   2  18      256.92      238.10     14.04 o 
   2   2  18       33.52       41.70     12.15 o 
   3   2  18      398.83      424.10     16.43 o 
   4   2  18        4.00       11.14     12.12 o 
   5   2  18      353.93      381.71     16.52 o 
   6   2  18      498.63      502.10     14.87 o 
   7   2  18        9.04       -4.82     15.38 o 
   8   2  18       17.33       22.74     17.63 o 
   9   2  18       33.21        7.38     16.67 o 
  10   2  18        7.33        5.43     16.40 o 
  11   2  18        8.41       27.32     18.80 o 
 -10   3  18       66.16       99.21     17.63 o 
  -9   3  18        3.37       -2.53      9.21 o 
  -8   3  18       27.57       29.23      9.05 o 
  -7   3  18       22.31       26.84      9.11 o 
  -6   3  18       30.23       18.76      8.74 o 
  -5   3  18        0.76        2.77      8.30 o 
  -4   3  18       14.21        5.03      7.92 o 
  -3   3  18       23.02       42.18      8.15 o 
  -2   3  18       21.97       22.17      7.59 o 
  -1   3  18        0.28       -0.71      7.63 o 
   0   3  18        1.41       -2.55      7.64 o 
   1   3  18      115.91      100.00      8.74 o 
   2   3  18      193.12      194.16     13.28 o 
   3   3  18       94.03       80.69     12.05 o 
   4   3  18        1.60        5.86     11.52 o 
   5   3  18        2.14        5.62      9.47 o 
   6   3  18       85.68      104.07     10.45 o 
   7   3  18        0.01       -9.33     15.75 o 
   8   3  18       40.07       38.49     16.50 o 
   9   3  18        1.69       11.95     17.25 o 
  10   3  18        2.14      -17.51     17.68 o 
  -8   4  18       17.21      -10.18     10.18 o 
  -7   4  18        6.74       21.39      9.97 o 
  -6   4  18        6.46        4.56      9.53 o 
  -5   4  18       95.28      105.25     10.45 o 
  -4   4  18        1.41       -1.94      9.92 o 
  -3   4  18       36.02       15.57      8.23 o 
  -2   4  18        2.17       -6.73      8.35 o 
  -1   4  18        1.59        5.60      8.10 o 
   0   4  18        6.24       -1.73     15.51 o 
   1   4  18       51.39       50.79      8.70 o 
   2   4  18       51.62       39.56     12.58 o 
   3   4  18       51.74       59.40     13.29 o 
   4   4  18        4.50       10.04      9.40 o 
   5   4  18        6.82        6.56     15.22 o 
   6   4  18       16.93        3.25     15.67 o 
   7   4  18       96.69      106.92     17.63 o 
  -3   5  18        2.61       34.63     13.96 o 
  -2   5  18      147.69      152.92     16.54 o 
  -1   5  18        0.27        0.89     13.64 o 
   0   5  18        0.04        6.86     12.91 o 
   1   5  18        8.85       17.59     12.91 o 
   2   5  18        4.54       -6.24     14.28 o 
   3   5  18       37.19       27.67     13.64 o 
 -13   0  19       78.04       85.70     15.83 o 
 -11   0  19        0.05        6.97     13.44 o 
  -9   0  19       23.92       29.98      9.17 o 
  -7   0  19      548.25      514.16     17.27 o 
  -5   0  19       86.02       91.22     11.84 o 
  -3   0  19      942.47      885.41     17.76 o 
  -1   0  19       41.90       32.71     10.23 o 
   1   0  19      924.43      876.83     18.13 o 
   3   0  19      171.93      197.95     13.92 o 
   5   0  19      101.73       83.37     12.85 o 
   7   0  19        0.83       -2.59     13.83 o 
   9   0  19       38.87       40.62     15.71 o 
  11   0  19       62.60       44.27     16.75 o 
 -12   1  19       52.89       40.32     10.44 o 
 -11   1  19       21.04        3.40      9.34 o 
 -10   1  19        8.77        0.88      7.75 o 
  -9   1  19       31.32       49.19      7.39 o 
  -8   1  19        0.80       -3.63      6.77 o 
  -7   1  19       30.31       15.47      6.81 o 
  -6   1  19      111.94      113.71      9.61 o 
  -5   1  19        0.48       -3.27      7.66 o 
  -4   1  19       70.26       68.84      8.22 o 
  -3   1  19       13.03        8.79      7.72 o 
  -2   1  19      393.73      398.25     13.00 o 
  -1   1  19      279.52      279.93      7.00 o 
   0   1  19      881.79      899.23     12.44 o 
   1   1  19       24.07       25.26      7.31 o 
   2   1  19       13.71       10.42      7.58 o 
   3   1  19       56.26       63.62      8.32 o 
   4   1  19      144.98      135.40     14.19 o 
   5   1  19       15.85       10.84      9.22 o 
   6   1  19       68.20       55.52     10.00 o 
   7   1  19       38.41       37.58     10.31 o 
   8   1  19      414.81      436.42     13.33 o 
   9   1  19        0.45       -7.83     16.58 o 
  10   1  19       11.74        3.70     16.17 o 
  11   1  19        3.74       29.13     17.31 o 
 -12   2  19        1.44      -11.56     11.56 o 
 -11   2  19        0.98       -8.55     10.39 o 
 -10   2  19        9.93        4.74     14.96 o 
  -9   2  19       38.05       33.39     11.14 o 
  -8   2  19      229.94      250.50     11.35 o 
  -7   2  19       49.09       39.91     11.97 o 
  -6   2  19       74.38       71.91     13.77 o 
  -5   2  19      192.02      185.65      9.23 o 
  -4   2  19      407.16      372.48     15.68 o 
  -3   2  19      682.08      676.37     21.34 o 
  -2   2  19       37.47       16.85      9.77 o 
  -1   2  19      131.25      122.71      8.41 o 
   0   2  19       26.61       18.57      7.74 o 
   1   2  19       10.95       13.35     11.64 o 
   2   2  19     1294.11     1311.63     22.89 o 
   3   2  19       70.93      111.22     13.41 o 
   4   2  19       69.23       66.67     13.11 o 
   5   2  19        1.05       15.75     12.58 o 
   6   2  19        5.07        4.01      9.79 o 
   7   2  19       80.03       54.02     16.95 o 
   8   2  19        0.01        8.70     16.92 o 
   9   2  19        5.25       -3.42     16.16 o 
  10   2  19        1.50       -5.64     17.22 o 
  11   2  19       38.34       33.50     18.66 o 
 -10   3  19      110.43      116.74     18.29 o 
  -9   3  19       32.83        2.06     16.41 o 
  -8   3  19        5.48       11.91      9.02 o 
  -7   3  19       70.81       88.61     15.62 o 
  -6   3  19       32.90       35.50      9.03 o 
  -5   3  19       78.89       76.03      9.25 o 
  -4   3  19        6.83        8.34      7.80 o 
  -3   3  19      181.06      162.94     15.01 o 
  -2   3  19        4.33       18.90      7.54 o 
  -1   3  19       33.16       36.59      8.03 o 
   0   3  19        0.04       -7.55      7.55 o 
   1   3  19      241.35      235.53      9.72 o 
   2   3  19       40.91       34.29     11.77 o 
   3   3  19       10.34        8.30     11.25 o 
   4   3  19        0.93        8.64     11.61 o 
   5   3  19       32.09       49.96      9.82 o 
   6   3  19        7.27        6.43      9.67 o 
   7   3  19       37.01       15.74     16.28 o 
   8   3  19        2.52       18.58     17.27 o 
   9   3  19       78.03       64.07     18.69 o 
  -8   4  19       40.27       30.26     10.03 o 
  -7   4  19       72.72      103.75     10.88 o 
  -6   4  19      102.46      124.59     18.85 o 
  -5   4  19        7.13        9.74      9.15 o 
  -4   4  19      174.95      175.42     10.58 o 
  -3   4  19      159.50      155.81     17.44 o 
  -2   4  19       72.95       58.78     12.35 o 
  -1   4  19       25.56       23.97      8.69 o 
   0   4  19        2.95       -6.37      8.36 o 
   1   4  19        2.69       19.03      8.22 o 
   2   4  19      171.37      150.48     14.71 o 
   3   4  19       24.47       15.32     13.07 o 
   4   4  19       95.67      131.50     10.87 o 
   5   4  19        7.16        6.51     15.16 o 
   6   4  19       82.60       68.66     16.26 o 
   7   4  19        2.01       39.73     17.13 o 
  -2   5  19      109.38      108.28     15.35 o 
  -1   5  19       16.14       19.78     14.50 o 
   0   5  19       95.95       73.83     14.59 o 
   1   5  19       23.49       13.28     13.20 o 
 -12   0  20       11.62       40.10     14.17 o 
 -10   0  20     1483.71     1394.96     36.18 o 
  -8   0  20        3.79       -2.49     12.04 o 
  -6   0  20      246.93      221.66     13.89 o 
  -4   0  20      591.55      598.17     16.37 o 
  -2   0  20       11.91       11.92     10.50 o 
   0   0  20      794.83      849.30     18.35 o 
   2   0  20       13.45       18.78     10.81 o 
   4   0  20      305.75      309.29     15.38 o 
   6   0  20       55.41       55.26     14.17 o 
   8   0  20       16.13       28.45     15.93 o 
  10   0  20      161.96      129.56     18.19 o 
 -12   1  20        2.17       -8.68      8.68 o 
 -11   1  20       22.95       24.51      8.12 o 
 -10   1  20       17.83       19.85      9.67 o 
  -9   1  20      123.28      127.49     10.14 o 
  -8   1  20      145.16      127.20      8.84 o 
  -7   1  20        2.17        0.36      7.99 o 
  -6   1  20      912.20      866.58     13.76 o 
  -5   1  20       87.16       88.54      9.42 o 
  -4   1  20      269.01      245.48     12.74 o 
  -3   1  20       34.68       35.99      7.61 o 
  -2   1  20      298.67      298.67     10.81 o 
  -1   1  20      160.40      150.81      6.33 o 
   0   1  20      110.11      103.96      8.06 o 
   1   1  20      460.86      452.00     10.57 o 
   2   1  20      230.68      252.21     15.07 o 
   3   1  20        0.05       -2.45      8.22 o 
   4   1  20      259.05      273.70     16.27 o 
   5   1  20       77.35       81.43      9.81 o 
   6   1  20       88.36       81.25     10.25 o 
   7   1  20        0.93        8.42     10.23 o 
   8   1  20      242.46      243.40     12.32 o 
   9   1  20       90.95       70.81     17.25 o 
  10   1  20        9.42       16.35     16.64 o 
  11   1  20       12.47       23.65     17.15 o 
 -11   2  20      118.05      129.74     37.65 o 
 -10   2  20       39.58       39.47     13.58 o 
  -9   2  20        2.59        8.46     13.83 o 
  -8   2  20        3.83       -3.42      8.99 o 
  -7   2  20       18.67       17.20     10.90 o 
  -6   2  20       36.41       27.72     13.50 o 
  -5   2  20      182.49      202.30     15.29 o 
  -4   2  20      145.02      132.85      8.61 o 
  -3   2  20       32.22       25.14      7.86 o 
  -2   2  20      222.00      203.36     28.08 o 
  -1   2  20      170.77      152.19      9.05 o 
   0   2  20       19.07       14.47      7.62 o 
   1   2  20       36.72       27.45     12.23 o 
   2   2  20       12.56       14.54     12.48 o 
   3   2  20      193.49      204.17     14.34 o 
   4   2  20       21.87       24.60     12.35 o 
   5   2  20      237.57      230.57     14.94 o 
   6   2  20        8.64        2.72     12.27 o 
   7   2  20       96.04       89.73     18.12 o 
   8   2  20        1.92       -2.55     16.21 o 
   9   2  20        6.11       -4.36     17.36 o 
  10   2  20        0.12       16.88     17.73 o 
 -10   3  20       20.00       12.43     17.53 o 
  -9   3  20       55.57       66.89     18.10 o 
  -8   3  20      280.72      328.22     20.07 o 
  -7   3  20       22.94       22.25      8.91 o 
  -6   3  20       61.54       81.81      9.95 o 
  -5   3  20       45.83       35.68      8.76 o 
  -4   3  20      141.93      159.11      9.73 o 
  -3   3  20       44.46       36.69      8.38 o 
  -2   3  20       18.33       39.64      7.88 o 
  -1   3  20       12.05       18.98      8.06 o 
   0   3  20      113.73      100.91     12.09 o 
   1   3  20        2.09        1.78      9.03 o 
   2   3  20      122.00      121.17      8.93 o 
   3   3  20      124.80      143.67     13.69 o 
   4   3  20        0.05       11.32     12.20 o 
   5   3  20        2.90       10.07      9.56 o 
   6   3  20      157.14      170.93     11.80 o 
   7   3  20        3.04       -1.77     16.77 o 
   8   3  20       47.75       74.92     18.27 o 
   9   3  20        0.26      -14.00     18.73 o 
  -7   4  20        3.65       -3.22      9.95 o 
  -6   4  20       29.24       35.42     10.17 o 
  -5   4  20       58.18       58.27      9.99 o 
  -4   4  20       28.91       35.38     21.58 o 
  -3   4  20       18.39       25.97     10.84 o 
  -2   4  20       19.80       21.10      8.99 o 
  -1   4  20      380.80      362.44     12.31 o 
   0   4  20       68.41       37.88     15.11 o 
   1   4  20        7.12       12.63      8.43 o 
   2   4  20        0.16        4.48      8.07 o 
   3   4  20       47.70       35.05     12.95 o 
   4   4  20       12.60       10.12      9.91 o 
   6   4  20       39.16        9.40     16.18 o 
 -11   0  21      107.91      132.97     27.84 o 
  -9   0  21       24.92        6.76     13.31 o 
  -7   0  21      157.56      160.08     13.91 o 
  -5   0  21      241.90      220.65     14.21 o 
  -3   0  21      787.54      724.37     17.51 o 
  -1   0  21       49.71       66.48     11.07 o 
   1   0  21        0.93        2.94     10.90 o 
   3   0  21      139.12      160.79     13.88 o 
   5   0  21      285.42      309.30     15.89 o 
   7   0  21       77.29       85.12     15.51 o 
   9   0  21      436.73      366.49     20.26 o 
  11   0  21        6.22       22.61     16.36 o 
 -12   1  21       19.03       16.70     10.81 o 
 -11   1  21       50.93       70.17     10.74 o 
 -10   1  21       17.58       35.72      9.65 o 
  -9   1  21       12.05       -8.70      8.95 o 
  -8   1  21        0.62       -6.77     14.07 o 
  -7   1  21        4.13       -1.62      7.94 o 
  -6   1  21      136.88      132.47     11.36 o 
  -5   1  21      175.02      182.57     14.95 o 
  -4   1  21      550.08      551.91     25.89 o 
  -3   1  21      558.55      582.28     11.77 o 
  -2   1  21      678.06      708.66     12.28 o 
  -1   1  21      112.65      108.79      8.37 o 
   0   1  21       72.99       84.02      8.46 o 
   1   1  21       22.82       16.61      8.03 o 
   2   1  21      209.48      196.61      9.94 o 
   3   1  21      311.03      292.07     10.56 o 
   4   1  21       47.63       53.38     13.49 o 
   5   1  21       91.48       77.72     15.65 o 
   6   1  21        3.97       -3.44      7.69 o 
   7   1  21       10.19       10.12     10.19 o 
   8   1  21       65.46       47.29     17.19 o 
   9   1  21        0.67       -1.66     16.75 o 
  10   1  21       10.93        5.26     17.49 o 
  11   1  21        7.42        5.39     18.21 o 
 -11   2  21        6.72       26.50     10.46 o 
 -10   2  21        0.00        4.81     18.25 o 
  -9   2  21        0.61       -9.25      9.25 o 
  -8   2  21      124.24      128.03     10.42 o 
  -7   2  21      171.82      171.38     16.64 o 
  -6   2  21       34.37       38.96     14.47 o 
  -5   2  21        1.91      -10.83     12.93 o 
  -4   2  21      107.25       98.16     13.48 o 
  -3   2  21       22.04        5.92      7.56 o 
  -2   2  21      588.58      547.83     14.32 o 
  -1   2  21      131.06      113.80      8.59 o 
   0   2  21        9.05        5.26      7.39 o 
   1   2  21        6.29       -5.00     11.46 o 
   2   2  21      112.86      122.68     13.29 o 
   3   2  21        0.23       -0.71     11.88 o 
   4   2  21       60.67       50.96     12.64 o 
   5   2  21        1.30        3.13     12.34 o 
   6   2  21        6.67        6.18     10.13 o 
   7   2  21        0.75       11.08     16.12 o 
   8   2  21        0.04       -5.28     16.85 o 
   9   2  21       34.20       36.18     17.99 o 
  10   2  21        0.20       11.34     18.15 o 
  -9   3  21       11.58       27.36     16.68 o 
  -8   3  21      113.59      122.17     17.23 o 
  -7   3  21        8.75       27.14     15.74 o 
  -6   3  21        0.29       -4.62      8.73 o 
  -5   3  21       97.90       97.55      9.69 o 
  -4   3  21       67.74       64.53      8.67 o 
  -3   3  21       73.24       56.34      9.47 o 
  -2   3  21        2.77        4.31      7.83 o 
  -1   3  21        2.65        1.58      8.00 o 
   0   3  21        9.55        6.42      7.96 o 
   1   3  21        0.83        4.34      7.85 o 
   2   3  21       52.07       53.30     19.75 o 
   3   3  21        1.65       11.33     12.24 o 
   4   3  21       13.14       23.38     12.93 o 
   5   3  21       60.04       68.60     10.63 o 
   6   3  21        0.04       -0.51     14.50 o 
   7   3  21       34.57       37.29     17.66 o 
   8   3  21       12.07       21.56     17.73 o 
  -7   4  21        0.48       12.20     13.52 o 
  -6   4  21       92.62      139.28     16.35 o 
  -5   4  21        4.11        0.85      9.23 o 
  -4   4  21       57.27       62.57      9.32 o 
  -3   4  21        0.10        3.83      8.68 o 
  -2   4  21      214.76      213.37     11.14 o 
  -1   4  21       44.74       28.70     16.10 o 
   0   4  21        8.87       -1.08      8.36 o 
   1   4  21       76.47       83.19     19.39 o 
   2   4  21       19.50       13.70      8.70 o 
   3   4  21       66.85       32.55     31.91 o 
   4   4  21       33.42       30.09     10.22 o 
   6   4  21        1.19       10.06     16.50 o 
 -12   0  22        1.04       27.94     14.71 o 
 -10   0  22        0.69       -9.12     13.70 o 
  -8   0  22     1022.58     1038.28     23.55 o 
  -6   0  22      224.58      240.56     14.57 o 
  -4   0  22      139.16      103.23     12.65 o 
  -2   0  22      965.10      914.04     19.63 o 
   0   0  22        9.37        3.13     10.65 o 
   2   0  22        8.88       16.92     12.25 o 
   4   0  22      167.73      174.57     14.39 o 
   6   0  22        2.98       -3.32     14.25 o 
   8   0  22      437.38      469.60     20.24 o 
  10   0  22       16.70       16.09     15.98 o 
 -11   1  22       33.52       13.68     14.43 o 
 -10   1  22        4.03       -9.18      9.53 o 
  -9   1  22       96.75       98.81     10.46 o 
  -8   1  22       17.80       24.49     14.08 o 
  -7   1  22       50.18       29.78     13.76 o 
  -6   1  22        0.44        0.14      9.53 o 
  -5   1  22      289.01      275.72      9.98 o 
  -4   1  22      508.45      516.78     32.60 o 
  -3   1  22        9.62        1.77      7.55 o 
  -2   1  22      138.65      152.22      8.89 o 
  -1   1  22        7.75        5.57      7.80 o 
   0   1  22        0.70       -1.76      8.12 o 
   1   1  22      251.72      260.53     10.13 o 
   2   1  22       85.60       73.75      9.02 o 
   3   1  22      662.16      717.09     13.48 o 
   4   1  22       53.41       51.99     13.29 o 
   5   1  22        3.23        7.49      8.92 o 
   6   1  22       23.42       23.58      8.06 o 
   7   1  22       13.58       13.11     16.54 o 
   8   1  22       77.36       38.04     16.71 o 
   9   1  22       37.28       35.47     17.02 o 
  10   1  22       17.33       18.20     17.33 o 
 -11   2  22       15.68        8.11     13.41 o 
 -10   2  22       12.77      -10.01     10.01 o 
  -9   2  22       38.11       32.74     11.39 o 
  -8   2  22        6.73       16.12     15.04 o 
  -7   2  22       18.94       21.56     14.73 o 
  -6   2  22       70.99       59.96     15.00 o 
  -5   2  22      120.73      116.21     14.64 o 
  -4   2  22       70.40       44.31     13.28 o 
  -3   2  22       42.78       33.49     11.73 o 
  -2   2  22      166.28      145.76     16.81 o 
  -1   2  22       57.68       44.73      7.83 o 
   0   2  22      155.60      133.98      8.64 o 
   1   2  22       79.05       63.72     12.41 o 
   2   2  22        5.62        2.86     11.58 o 
   3   2  22        0.73       -4.83     12.27 o 
   4   2  22       42.92       56.43     13.30 o 
   5   2  22       80.28      110.67     14.41 o 
   6   2  22        3.68       -5.85      9.95 o 
   7   2  22        3.68       12.98     17.35 o 
   8   2  22       16.76        0.00     16.88 o 
   9   2  22        1.41        5.48     16.93 o 
  -9   3  22       92.29       79.73     17.95 o 
  -8   3  22        0.23      -15.73     15.73 o 
  -7   3  22      181.49      262.04     19.57 o 
  -6   3  22       32.54       16.60     14.71 o 
  -5   3  22        0.88       -2.23      8.41 o 
  -4   3  22       34.29       21.63      8.14 o 
  -3   3  22        2.85        8.32      8.30 o 
  -2   3  22      134.67      144.55      9.31 o 
  -1   3  22       92.89       77.61      8.84 o 
   0   3  22        2.79        0.42      7.88 o 
   1   3  22       24.74       30.18      9.12 o 
   2   3  22      109.78      110.99      9.30 o 
   3   3  22        0.72       -1.26     12.15 o 
   4   3  22       22.70       27.54     12.64 o 
   5   3  22        0.02        6.40     10.02 o 
   6   3  22       44.90       60.53     17.46 o 
   7   3  22        1.07       23.18     18.04 o 
   8   3  22       84.85      110.88     19.29 o 
  -6   4  22       27.42       31.33     10.65 o 
  -5   4  22       60.07       42.80     13.66 o 
  -4   4  22        3.18       17.75      8.50 o 
  -3   4  22       24.94        7.34      8.96 o 
  -2   4  22        4.16       15.26     17.02 o 
  -1   4  22        2.75       -0.42      8.62 o 
   0   4  22        0.01       -8.72      8.72 o 
   1   4  22       79.79       94.57      9.73 o 
   2   4  22        9.44        8.29      8.66 o 
   3   4  22       12.88       27.64     19.79 o 
   4   4  22        1.99       -6.44     13.35 o 
   5   4  22       23.06      -10.66     15.82 o 
 -11   0  23        0.11      -14.87     14.87 o 
  -9   0  23      220.88      222.03     16.51 o 
  -7   0  23      665.85      687.52     20.24 o 
  -5   0  23      107.06       94.38     12.41 o 
  -3   0  23      427.69      419.20     16.03 o 
  -1   0  23      446.74      483.55     16.29 o 
   1   0  23      165.02      166.65     13.52 o 
   3   0  23      109.86      134.38     13.65 o 
   5   0  23      389.10      418.33     17.28 o 
   7   0  23      392.70      395.87     20.42 o 
   9   0  23       40.71       22.71     15.41 o 
 -11   1  23       16.34      -10.23     10.23 o 
 -10   1  23       17.91        4.03     15.49 o 
  -9   1  23        9.26       16.54     14.89 o 
  -8   1  23       57.88       34.05     14.54 o 
  -7   1  23       64.38       74.05     14.40 o 
  -6   1  23       14.45       29.47     11.45 o 
  -5   1  23      104.45      106.41     10.67 o 
  -4   1  23      412.54      462.48     22.42 o 
  -3   1  23      259.46      254.79     14.59 o 
  -2   1  23      316.21      304.89     10.16 o 
  -1   1  23       39.89       24.00      7.75 o 
   0   1  23      287.95      295.13     18.73 o 
   1   1  23      689.80      741.94     36.59 o 
   2   1  23       70.73       74.38      8.84 o 
   3   1  23        6.82       11.51     10.50 o 
   4   1  23       27.98       20.65      8.41 o 
   5   1  23      126.63      120.64     10.64 o 
   6   1  23       35.51       37.75     10.19 o 
   7   1  23       31.55       13.17     16.20 o 
   8   1  23       23.91       -2.28     16.89 o 
   9   1  23        8.65       16.28     16.01 o 
  10   1  23       12.18       12.87     17.61 o 
 -10   2  23       40.91       34.20     17.34 o 
  -9   2  23        6.41       13.80     16.05 o 
  -8   2  23       37.24       24.06     15.01 o 
  -7   2  23        0.04       20.13     15.18 o 
  -6   2  23        8.81       -3.68     13.81 o 
  -5   2  23       47.40       31.57     13.90 o 
  -4   2  23        1.43       -5.47     13.24 o 
  -3   2  23        7.58       16.49     11.82 o 
  -2   2  23        5.46       -2.37     11.34 o 
  -1   2  23        4.93       13.79      7.40 o 
   0   2  23        0.66        4.86      7.35 o 
   1   2  23       25.53       25.17     11.96 o 
   2   2  23       20.40        7.39     11.94 o 
   3   2  23        0.31        2.89     12.18 o 
   4   2  23       16.45       27.20     12.99 o 
   5   2  23       58.21       76.96     14.02 o 
   6   2  23        0.41       11.79     19.29 o 
   7   2  23        5.49        5.16     16.57 o 
   8   2  23       10.16       -8.27     17.35 o 
   9   2  23        1.35        5.85     18.39 o 
  -8   3  23       16.50       26.97     16.44 o 
  -7   3  23        5.41       -4.24     15.46 o 
  -6   3  23        0.17        3.94     15.23 o 
  -5   3  23       75.76       69.65     15.31 o 
  -4   3  23        1.74       -1.90     18.43 o 
  -3   3  23       11.01       36.65      8.54 o 
  -2   3  23        3.68        7.39      8.03 o 
  -1   3  23        2.08        1.38      7.61 o 
   0   3  23        3.54        4.47      8.24 o 
   1   3  23      116.57      138.86      9.95 o 
   2   3  23        6.34        4.31      8.35 o 
   3   3  23        3.89        4.46     12.89 o 
   4   3  23        0.01       14.98     13.59 o 
   5   3  23       11.00       33.50     13.41 o 
   6   3  23        6.35       -4.08     11.66 o 
   7   3  23      185.80      255.51     21.23 o 
  -5   4  23        1.69       -6.21     12.98 o 
  -4   4  23       83.07       82.72     10.00 o 
  -3   4  23        4.54       -5.12      9.17 o 
  -2   4  23       54.95       62.31      9.55 o 
  -1   4  23       15.11       27.96      9.05 o 
   0   4  23       86.92       79.15      9.61 o 
   1   4  23        2.04       15.92      8.82 o 
   2   4  23       40.24       43.01     18.38 o 
   3   4  23      132.83      140.62     17.69 o 
   4   4  23       12.73       14.56      9.15 o 
 -10   0  24        7.27       26.86     14.75 o 
  -8   0  24       86.23       97.63     14.57 o 
  -6   0  24       89.26       76.52     13.22 o 
  -4   0  24       16.47        1.79     11.09 o 
  -2   0  24      240.25      254.49     14.33 o 
   0   0  24      288.62      286.55     14.86 o 
   2   0  24        2.22       -8.05     11.64 o 
   4   0  24        7.65       16.11     12.82 o 
   6   0  24      418.38      421.32     19.78 o 
   8   0  24      189.27      189.15     17.61 o 
  10   0  24       44.03       46.23     17.19 o 
 -11   1  24        8.23        9.52     17.31 o 
 -10   1  24        5.45       20.57     15.68 o 
  -9   1  24        0.78        0.27     14.21 o 
  -8   1  24        3.30       13.95     13.67 o 
  -7   1  24      260.45      286.49     17.19 o 
  -6   1  24       21.02       13.72     13.47 o 
  -5   1  24      257.95      233.33     10.13 o 
  -4   1  24        2.66        0.11      7.84 o 
  -3   1  24      218.45      220.61     10.24 o 
  -2   1  24        5.90        1.80      7.68 o 
  -1   1  24       11.42       17.76     10.84 o 
   0   1  24        2.97       -4.33      7.85 o 
   1   1  24        9.04       21.48     17.50 o 
   2   1  24      291.98      297.00     11.63 o 
   3   1  24       48.02       54.78     11.94 o 
   4   1  24        1.70       -5.32      8.19 o 
   5   1  24       32.17       39.99     13.41 o 
   6   1  24        0.12       -3.58      9.94 o 
   7   1  24        7.91        5.16     16.59 o 
   8   1  24        0.03       -7.68     16.97 o 
   9   1  24        0.59        7.02     17.47 o 
 -10   2  24       18.30       43.13     18.15 o 
  -9   2  24       78.36       64.34     17.11 o 
  -8   2  24       53.36       73.24     16.47 o 
  -7   2  24       14.74       12.53     14.90 o 
  -6   2  24       24.07       10.88     14.52 o 
  -5   2  24        0.38       -8.81     13.56 o 
  -4   2  24       11.01      -11.55     13.17 o 
  -3   2  24      110.24      105.42     13.49 o 
  -2   2  24        0.47       -9.89     11.59 o 
  -1   2  24       80.66       84.29     13.25 o 
   0   2  24        0.70        5.48      7.28 o 
   1   2  24      170.88      171.66     14.65 o 
   2   2  24      140.08       95.42     13.56 o 
   3   2  24        0.59       -3.27     12.57 o 
   4   2  24        0.37        7.34     13.32 o 
   5   2  24       41.65       58.94     14.01 o 
   6   2  24       60.34       70.76     11.16 o 
   7   2  24        4.28       -1.68     16.74 o 
   8   2  24       18.32        5.58     16.66 o 
  -8   3  24       28.00       62.17     17.20 o 
  -7   3  24       99.77      110.36     17.43 o 
  -6   3  24       77.62      106.42     16.89 o 
  -5   3  24      133.38      127.52     16.71 o 
  -4   3  24        2.47        2.09     12.69 o 
  -3   3  24        0.40        7.08      7.81 o 
  -2   3  24      105.66      109.28      9.44 o 
  -1   3  24       31.14       15.91      8.56 o 
   0   3  24       66.64       63.28     15.51 o 
   1   3  24        4.10       15.13      8.50 o 
   2   3  24      136.83      112.88      9.92 o 
   3   3  24        1.32       -2.78     12.96 o 
   4   3  24       27.88       49.72     14.20 o 
   5   3  24       40.34       71.67     14.06 o 
   6   3  24        5.41       -2.39     16.06 o 
   7   3  24       47.46       67.93     19.18 o 
  -4   4  24        1.41        8.80      8.85 o 
  -3   4  24      132.93      115.10     12.64 o 
  -2   4  24       44.33       46.95      9.78 o 
  -1   4  24       19.16       31.54      9.27 o 
   0   4  24        6.64       -5.13     12.59 o 
   1   4  24      100.56      104.11     12.07 o 
   2   4  24        0.09        4.20     20.77 o 
   3   4  24        1.14       11.71     20.12 o 
  -9   0  25        0.29       -0.58     13.05 o 
  -7   0  25       29.39      -14.23     14.23 o 
  -5   0  25      539.74      498.02     17.64 o 
  -3   0  25        5.42        3.01     11.78 o 
  -1   0  25     1871.04     2089.25     28.88 o 
   1   0  25       14.90        6.07     11.35 o 
   3   0  25       54.61       61.24     13.33 o 
   5   0  25       25.23       24.39     12.84 o 
   7   0  25        1.80       12.20     15.43 o 
   9   0  25      131.19      133.60     17.60 o 
 -10   1  25      236.28      231.98     19.06 o 
  -9   1  25       35.63        8.03     14.42 o 
  -8   1  25       32.22       47.33     15.01 o 
  -7   1  25       16.23        5.23     13.76 o 
  -6   1  25        2.03       16.97     13.35 o 
  -5   1  25      132.58      115.64     14.65 o 
  -4   1  25      501.89      484.98     35.58 o 
  -3   1  25        0.94        0.56      7.79 o 
  -2   1  25        0.26       15.37      8.01 o 
  -1   1  25      185.21      193.71     16.97 o 
   0   1  25       20.28       15.96      7.92 o 
   1   1  25       44.73       41.56     10.88 o 
   2   1  25        2.99        5.30      8.18 o 
   3   1  25      109.35      110.02     17.42 o 
   4   1  25        1.15       -8.56      8.56 o 
   5   1  25        5.96        8.67     13.39 o 
   6   1  25       20.97       18.07     10.13 o 
   7   1  25        1.25        3.08     16.55 o 
   8   1  25        9.16       -6.37     16.15 o 
   9   1  25        2.29        6.33     17.26 o 
  -9   2  25        5.02        9.65     16.49 o 
  -8   2  25       89.82      106.59     17.53 o 
  -7   2  25       12.66       -2.04     14.77 o 
  -6   2  25      107.13      143.48     16.39 o 
  -5   2  25        0.01      -11.75     14.30 o 
  -4   2  25      123.51      106.08     14.09 o 
  -3   2  25       43.72       54.31     13.51 o 
  -2   2  25       91.82      104.44     13.99 o 
  -1   2  25       18.28       15.23     11.93 o 
   0   2  25        1.70        4.91     12.36 o 
   1   2  25        8.18       11.79      7.93 o 
   2   2  25       27.87       17.55     12.75 o 
   3   2  25       14.24       13.40     12.93 o 
   4   2  25        7.73       14.68     13.84 o 
   5   2  25        0.82       12.51     13.44 o 
   6   2  25       76.50       79.89     11.56 o 
   7   2  25        0.81        8.41     17.25 o 
   8   2  25       17.52       11.83     18.04 o 
  -7   3  25        0.67        9.66     15.56 o 
  -6   3  25       25.88       45.48     15.92 o 
  -5   3  25       21.47      -14.83     14.83 o 
  -4   3  25        3.84       17.77     13.66 o 
  -3   3  25       36.67       18.41     12.89 o 
  -2   3  25       38.31       55.79      8.83 o 
  -1   3  25       54.02       39.05      9.72 o 
   0   3  25        1.45       -0.89      8.13 o 
   1   3  25       42.53       57.00      8.95 o 
   2   3  25        3.02       -4.10      8.72 o 
   3   3  25        7.53       -3.67     13.15 o 
   4   3  25        0.48       16.29     13.15 o 
   5   3  25        3.92       19.62     14.11 o 
   6   3  25        0.31       -7.51     13.95 o 
  -3   4  25        1.33       -2.32     15.62 o 
  -2   4  25        0.54        0.40      8.86 o 
  -1   4  25       50.77       67.75     18.51 o 
   0   4  25       31.59       20.71      8.99 o 
   1   4  25       31.28       20.39     10.93 o 
   2   4  25        0.86        1.21     23.69 o 
 -10   0  26       18.81       25.63     14.55 o 
  -8   0  26        0.05      -13.25     13.25 o 
  -6   0  26        0.16      -13.63     13.63 o 
  -4   0  26      651.54      738.68     20.25 o 
  -2   0  26      437.23      444.57     17.03 o 
   0   0  26       97.93      105.43     12.76 o 
   2   0  26      206.70      208.82     14.96 o 
   4   0  26       80.15      116.49     13.99 o 
   6   0  26        0.64      -15.12     15.12 o 
   8   0  26      105.96       67.04     16.93 o 
 -10   1  26       57.04       42.39     16.69 o 
  -9   1  26        8.18       23.93     15.96 o 
  -8   1  26        0.49       14.11     14.41 o 
  -7   1  26        9.26       -5.70     13.92 o 
  -6   1  26        0.11        1.26     13.59 o 
  -4   1  26        9.12       10.97     12.54 o 
  -3   1  26        2.18       -8.04      8.04 o 
  -2   1  26      176.24      212.48      9.69 o 
  -1   1  26        3.55       15.16      8.15 o 
   0   1  26        0.00       -2.86      7.66 o 
   1   1  26        0.07        4.71      8.19 o 
   2   1  26        5.68        7.75     11.06 o 
   3   1  26        0.29       -5.84      8.88 o 
   4   1  26      188.01      183.41     10.61 o 
   5   1  26        1.12       15.53     13.45 o 
   6   1  26        2.16        4.45     10.49 o 
   7   1  26        0.09      -15.94     15.94 o 
   8   1  26       22.19       11.02     16.79 o 
  -9   2  26       64.63      135.24     19.00 o 
  -8   2  26       24.80        8.95     15.66 o 
  -7   2  26        0.91       -1.37     14.78 o 
  -6   2  26        1.45        1.48     15.03 o 
  -5   2  26       53.71       40.16     14.38 o 
  -4   2  26       86.16       89.76     14.14 o 
  -3   2  26        0.02      -12.47     12.47 o 
  -2   2  26        4.55        9.73     12.56 o 
  -1   2  26        4.24       -5.18     12.52 o 
   0   2  26       12.46       13.09     12.09 o 
   1   2  26       49.37       56.19     13.35 o 
   2   2  26        0.92      -12.84     12.84 o 
   3   2  26       72.66       59.80     14.08 o 
   4   2  26       28.61       23.62     13.22 o 
   5   2  26        0.07       17.81     13.65 o 
   6   2  26        7.65       23.97     10.89 o 
   7   2  26       14.37       15.64     17.69 o 
  -6   3  26       48.06       61.90     16.21 o 
  -5   3  26       31.60       13.36     14.13 o 
  -4   3  26        1.56       17.16     14.06 o 
  -3   3  26       11.20       -6.68     13.36 o 
  -2   3  26       82.80       83.40     14.84 o 
  -1   3  26        6.65        8.19     13.65 o 
   0   3  26       14.13       17.47     10.78 o 
   1   3  26       22.53       24.52      8.50 o 
   2   3  26        0.07       -8.20      8.20 o 
   3   3  26       15.78        9.17     13.51 o 
   4   3  26       16.25       25.56     14.01 o 
   5   3  26        5.76       23.45     13.95 o 
  -9   0  27      102.44       84.52     15.59 o 
  -7   0  27       91.06      121.14     14.61 o 
  -5   0  27       41.63       16.74     11.55 o 
  -3   0  27      306.32      328.60     16.30 o 
  -1   0  27        1.64        6.48     12.19 o 
   1   0  27      465.05      463.96     17.87 o 
   3   0  27      196.26      191.23     15.82 o 
   5   0  27        2.02      -12.46     13.10 o 
   7   0  27      106.59       59.36     16.47 o 
  -9   1  27       10.78       21.35     16.63 o 
  -8   1  27      217.14      179.02     17.11 o 
  -7   1  27        0.67       14.88     14.05 o 
  -6   1  27       33.97       12.67     13.72 o 
  -5   1  27        0.45      -12.86     12.86 o 
  -4   1  27        4.54       15.38     12.52 o 
  -3   1  27       30.02       32.75     12.98 o 
  -2   1  27      461.15      445.93     12.13 o 
  -1   1  27        0.42        7.27      8.30 o 
   0   1  27       18.79       22.37     13.35 o 
   1   1  27      163.81      154.72     16.59 o 
   2   1  27        4.12        1.25     14.63 o 
   3   1  27        3.05        8.65      8.76 o 
   4   1  27       28.61       15.78      9.01 o 
   5   1  27        0.07       16.23     14.11 o 
   6   1  27        0.22        4.10     16.41 o 
   7   1  27        0.08       -9.14     16.54 o 
   8   1  27       33.86       15.28     17.50 o 
  -8   2  27       40.53       29.72     16.99 o 
  -7   2  27       86.51      108.70     16.70 o 
  -6   2  27       92.43      101.57     15.95 o 
  -5   2  27        7.94      -13.77     13.77 o 
  -4   2  27        1.95        7.21     13.33 o 
  -3   2  27       27.14       19.22     13.55 o 
  -2   2  27       33.94       39.05     13.07 o 
  -1   2  27       26.22       41.94     13.86 o 
   0   2  27       13.82       19.70     12.77 o 
   1   2  27       41.56       63.20     13.66 o 
   2   2  27       25.70       31.99     13.29 o 
   3   2  27       43.35       33.43     13.74 o 
   4   2  27       63.69       58.90     14.63 o 
   5   2  27        0.72       11.89     13.87 o 
   6   2  27       29.25       36.41     11.15 o 
   7   2  27        5.99       -3.90     17.51 o 
  -6   3  27        1.47      -15.56     15.56 o 
  -5   3  27      127.62      126.74     16.35 o 
  -4   3  27        6.53       -0.32     14.10 o 
  -3   3  27        0.14        4.90     13.70 o 
  -2   3  27        2.16       -2.10     13.15 o 
  -1   3  27       13.65       44.29     14.36 o 
   0   3  27        4.56       17.40     10.16 o 
   1   3  27        4.33        5.90      8.33 o 
   2   3  27       21.17       31.42     11.90 o 
   3   3  27        9.61        8.71      9.06 o 
   4   3  27        3.47        5.43     14.22 o 
  -8   0  28        0.50       23.78     13.85 o 
  -4   0  28        2.36       -5.81     12.26 o 
  -2   0  28      394.40      431.52     17.94 o 
   0   0  28        7.91        5.09     12.02 o 
   2   0  28      489.21      491.80     19.11 o 
   4   0  28      132.32      175.87     15.96 o 
   6   0  28       20.30       15.15     15.48 o 
  -8   1  28       72.77       99.91     16.63 o 
  -7   1  28       23.17       18.18     14.49 o 
  -6   1  28       31.87       36.50     13.32 o 
  -5   1  28        4.04        0.53     12.20 o 
  -4   1  28       11.54       11.57     12.99 o 
  -3   1  28        0.22        8.14     12.70 o 
  -2   1  28       11.03       12.35     12.75 o 
  -1   1  28       64.50       68.27      8.89 o 
   0   1  28       94.74      105.82      9.31 o 
   1   1  28      120.62      116.53      9.92 o 
   2   1  28        2.16       -3.04     12.46 o 
   3   1  28        2.47        0.66      9.11 o 
   4   1  28       14.94       -0.90      8.97 o 
   5   1  28       90.99      131.47     15.89 o 
   6   1  28       18.08       15.52     14.95 o 
   7   1  28        9.67       -3.88     16.93 o 
  -7   2  28        0.01       16.35     16.52 o 
  -6   2  28       10.93      -13.74     15.51 o 
  -5   2  28        2.87        5.79     13.94 o 
  -4   2  28        2.25      -11.41     13.37 o 
  -3   2  28       79.10       99.38     15.02 o 
  -2   2  28       24.19       21.62     13.36 o 
  -1   2  28        0.09        6.40     12.94 o 
   0   2  28       18.79        3.62     12.70 o 
   1   2  28      234.51      226.44     16.30 o 
   2   2  28        1.19        9.35     12.74 o 
   3   2  28       11.13       -8.62     13.96 o 
   4   2  28        0.61       -2.42     13.13 o 
   5   2  28        0.03       32.04     15.00 o 
   6   2  28       50.70       69.07     14.68 o 
  -4   3  28       57.79       54.94     15.54 o 
  -3   3  28       74.80       93.70     16.09 o 
  -2   3  28        0.27       -8.42     14.05 o 
  -1   3  28        0.01        0.16     13.54 o 
   0   3  28       43.80       45.47     13.60 o 
   1   3  28       48.83       56.67     14.12 o 
   2   3  28        4.54       22.42      8.79 o 
   3   3  28        8.64       -9.02      9.02 o 
  -7   0  29       70.04       55.68     13.45 o 
  -5   0  29      355.20      427.03     17.52 o 
  -1   0  29        0.09        3.48     11.73 o 
   1   0  29       90.37      142.90     14.18 o 
   3   0  29       10.81       -1.01     13.26 o 
   5   0  29       13.38        0.89     13.28 o 
   7   0  29       52.29       57.25     17.13 o 
  -8   1  29       81.78      132.24     18.71 o 
  -7   1  29        0.83        0.85     14.57 o 
  -6   1  29       25.14       -8.32     13.84 o 
  -5   1  29        2.69       18.77     12.97 o 
  -4   1  29        0.30      -11.36     12.72 o 
  -3   1  29       13.18       17.20     13.17 o 
  -2   1  29       11.38        0.74     12.86 o 
  -1   1  29       30.44       18.97      8.50 o 
   0   1  29        0.39       20.76      8.74 o 
   1   1  29       13.44       13.07     12.17 o 
   2   1  29       54.52       58.30     11.75 o 
   3   1  29       18.99       24.54      9.20 o 
   4   1  29       13.03       -9.11      9.11 o 
   5   1  29        0.72        8.50     14.42 o 
   6   1  29      112.36      105.99     12.08 o 
  -6   2  29       88.30       66.81     15.92 o 
  -5   2  29      158.28      186.17     16.95 o 
  -4   2  29       14.99      -13.62     13.62 o 
  -3   2  29        0.06       19.62     13.92 o 
  -2   2  29       11.34        3.89     13.42 o 
  -1   2  29       29.55       59.01     14.60 o 
   0   2  29       29.25       28.89     13.33 o 
   1   2  29       40.96       41.58     13.83 o 
   2   2  29       27.87       30.72     13.96 o 
   3   2  29        3.78       -5.01     13.50 o 
   4   2  29        6.28      -10.98     13.97 o 
   5   2  29        6.82       35.75     14.76 o 
  -3   3  29      161.73      179.77     17.08 o 
  -2   3  29       18.22        0.13     15.37 o 
  -1   3  29        8.12       15.04     13.65 o 
   0   3  29        9.15       27.50     14.15 o 
   1   3  29        9.59        2.55     13.72 o 
  -6   0  30       16.03       44.88     13.24 o 
  -4   0  30      225.98      273.90     16.37 o 
  -2   0  30       31.03       48.00     13.02 o 
   0   0  30      131.37      119.04     14.25 o 
   2   0  30        3.33        5.94     12.49 o 
   4   0  30       15.67       31.61     13.91 o 
   6   0  30        4.78        6.48     15.89 o 
  -6   1  30       27.42        7.95     13.81 o 
  -5   1  30       39.01       40.74     14.28 o 
  -4   1  30        0.27       -4.15     12.93 o 
  -3   1  30       11.64       13.57     13.08 o 
  -2   1  30       16.96       16.50     12.83 o 
  -1   1  30      264.68      279.98     16.66 o 
   0   1  30      120.72      141.81     10.21 o 
   1   1  30        2.05       13.70     13.28 o 
   2   1  30        2.50       -4.07      8.69 o 
   3   1  30       11.77       31.76      9.52 o 
   4   1  30        0.74      -12.40     14.09 o 
   5   1  30       12.36       29.10     15.09 o 
  -5   2  30        5.28       16.71     15.23 o 
  -4   2  30        4.07      -14.19     14.19 o 
  -3   2  30       53.66       81.32     14.93 o 
  -2   2  30       12.70        8.12     14.06 o 
  -1   2  30        6.02       14.27     14.42 o 
   0   2  30       10.16       41.46     14.34 o 
   1   2  30       30.14       31.63     14.74 o 
   2   2  30        9.75       18.45     14.50 o 
   3   2  30       23.80       25.06     14.73 o 
   4   2  30        0.77        7.16     13.85 o 
  -5   0  31       82.24       82.94     13.93 o 
  -3   0  31       11.63       19.59     12.67 o 
  -1   0  31       10.62       38.40     12.86 o 
   1   0  31        2.22        3.05     12.69 o 
   3   0  31       12.43      -11.06     12.94 o 
   5   0  31       61.12       51.28     14.11 o 
  -6   1  31       34.64       56.85     14.13 o 
  -5   1  31        0.12      -13.81     13.81 o 
  -4   1  31      121.38      156.53     15.77 o 
  -3   1  31       18.03       10.34     13.86 o 
  -2   1  31        0.16       16.06     14.25 o 
  -1   1  31        0.64        1.06     13.16 o 
   0   1  31        0.48        9.93     13.25 o 
   1   1  31        9.51       20.86     13.78 o 
   2   1  31       19.27        7.00     10.36 o 
   3   1  31        1.26       30.55     15.33 o 
   4   1  31        1.05       -1.17     14.64 o 
  -4   2  31        2.71       22.41     14.22 o 
  -3   2  31       41.13       42.34     15.12 o 
  -2   2  31       42.22       66.75     15.30 o 
  -1   2  31        0.10      -12.19     13.71 o 
   0   2  31        1.93       22.23     13.94 o 
   1   2  31       10.57       -0.48     12.70 o 
   2   2  31        6.97       -2.52     13.22 o 
  -4   0  32       20.26        0.88     12.58 o 
  -2   0  32      158.89      135.38     15.01 o 
   0   0  32       72.31       74.36     14.05 o 
   2   0  32       28.50       41.36     14.31 o 
   4   0  32        3.62        9.03     14.56 o 
  -5   1  32        0.73       -1.64     13.99 o 
  -4   1  32       11.82       37.70     14.73 o 
  -3   1  32        5.64       -8.70     13.24 o 
  -2   1  32       11.46       27.37     14.69 o 
  -1   1  32        0.13        8.17     12.76 o 
   0   1  32       15.00        6.87     12.88 o 
   1   1  32       75.98       89.49     14.79 o 
   2   1  32       29.06       -7.92     13.54 o 
   3   1  32        0.71       10.53      9.75 o 
  -3   0  33       50.38       74.91     14.19 o 
  -1   0  33       14.08       16.46     12.57 o 
   1   0  33        6.57      -12.07     12.07 o 
  -3   1  33        3.37      -12.13     14.54 o 
  -2   1  33      129.78      148.63     16.34 o 
  -1   1  33        1.46       23.84     13.90 o 
   0   1  33        6.80       -6.92     13.68 o 
   1   1  33        0.16       25.89     14.29 o 
                                                 
